# Supplementary material for: A Comprehensive Map of Mobile Element Insertion Polymorphisms in Humans
Source: PLoS Genet. 2011 Aug 18;7(8):e1002236. doi: 10.1371/journal.pgen.1002236 (PMC3158055; doi:10.1371/journal.pgen.1002236)
Supplement: Table S3 — Reference MEI detection method breakdown. (external Excel file) Thirteen different algorithms contributed to the detection of MEI present in the reference but not in a sample. a) Breakdown by pilot. b) Breakdown by algorithm. The bulk of MEI deletions were found by Illumina RP and SR methods. (XLSX) [file pgen.1002236.s021.xlsx]

## Sheet: Reference MEI
a) Reference MEI detected as deletions: breakdown by element
ME	pilot1	Pilot2	combined	%novel
Alu	1689	1420	1730	0.323
L1	193	170	206	0.301
SVA	70	65	74	0.351
Validated	1873	1615	1927
PPV	0.96	0.976	0.959
False Detection Rate*	0.05	0.05	0.05
Note:
False detection rate is an approximation including the uncertainty of the MEI selection (matching to an annotated element with a gap in the chimpanzee genome)
b) MEI detected as deletion: breakdown by detection algorithm, platform, and mapping algorithm
group/approach	algorithm	platform	mapper	Alu	L1	SVA	tot	% total MEI deletions
AB_RP	AB Large Indel Tool	AB SOLiD	Corona Lite	66	59	35	160	0.079602
BC_RP	SPANNER	Illumina RP	MOSIAK	1571	174	61	1806	0.898507
BGI_AS	SOAPdenovo	Illumina RP	SOAPdenovo	6	8	5	19	0.00945274
broad	GenomeSTRiP	Illumina RP+SE	MAQ	1068	133	45	1246	0.6199
OXFDU_AS	Cortex	Illumina RP	Cortex	306	30	10	346	0.172139
PINDEL_SR	Pindel	Illumina RP	Pindel	1409	132	47	1588	0.79005
UWASH_RP	VariationHunter	Illumina RP	MrFast	1147	134	52	1333	0.663184
WASHU_RP	BreakDancer	Illumina RP	MAQ	1452	147	55	1654	0.822886
WTSI_RP	-	Illumina RP	MAQ	1493	158	65	1716	0.853731
yale_solid	PEMer	AB SOLiD	Corona Lite	0	30	25	55	0.0273632
YALEU_RD	CNVnator	Illumina RP+SE	MAQ	12	10	0	22	0.0109453
YALEU_RP	PEMer	454	megablast	0	45	6	51	0.0253731
YALEU_SR	-	454	Blat	947	102	38	1087	0.540796
							2010 distinct sites
