# Supplementary material for: A Comprehensive Map of Mobile Element Insertion Polymorphisms in Humans
Source: PLoS Genet. 2011 Aug 18;7(8):e1002236. doi: 10.1371/journal.pgen.1002236 (PMC3158055; doi:10.1371/journal.pgen.1002236)
Supplement: Table S4 — Validation genotypes for non-reference MEI datasets (external Excel file). Complete genotyping information for all samples tested at the 746 sites used for false detection rate estimates and for genotyping assessment. a) Additional validation results for non-reference MEI loci (external Excel file) Genome coordinates for 267 additional validation PCR experiments carried out at Yale, EMBL, and LSU. These experiments were done as preliminary tests (EMBL, Yale, LSU-PRELIM) and for testing specific loci (SVA, de novo, exon interrupting). (XLSX) [file pgen.1002236.s022.xlsx]

## Sheet: S4 Validation 
							Louisiana State University - Batzer Laboratory - Genotypes
							Utah	Utah	Utah	Utah	Utah	Utah	Utah	Utah	Utah	Utah	Utah	Utah	Utah	Utah	Utah	Utah	Utah	Utah	Utah	Utah	Yoruba	Yoruba	Yoruba	Yoruba	Yoruba	Yoruba	Yoruba	Yoruba	Yoruba	Yoruba	Han	Han	Han	Han	Han	Han	Han	Han	Han	Han	Tokyo	Tokyo	Tokyo
low coverage pilot					hg18 coordinates		1	1	2	2	3	3	4	4	5	5	6	6	7	7	8	8	9	9	10	10	11	11	12	12	13	13	14	14	15	15	16	16	17	17	18	18	19	19	20	20	21	21	22
Detect	Loci #	SET_NUM	Chr	Type	start	end	NA11881	NA11881	NA12043	NA12043	NA07346	NA07346	NA07347	NA07347	NA11894	NA11894	NA07357	NA07357	NA12003	NA12003	NA11831	NA11831	NA06986	NA06986	NA12828	NA12828	NA18504	NA18504	NA18870	NA18870	NA18912	NA18912	NA19210	NA19210	NA19201	NA19201	NA18572	NA18572	NA18577	NA18577	NA18537	NA18537	NA18563	NA18563	NA18542	NA18542	NA18942	NA18942	NA18943
SLX	1	1978	15	A	49778271	49778319	0	0	0	0	0	0	0	0	0	0	0	0	0	0	0	0	0	0	0	0	0	0	0	0	0	0	0	0	0	0	0	0	1	0	0	0	0	0	0	0	0	0	0
SLX	2	1317	9	A	11421352	11421352	0	0	0	0	0	0	0	0	0	0	0	0	0	0	0	0	0	0	0	0	0	0	0	0	1	0	0	0	0	0	0	0	0	0	0	0	0	0	0	0	0	0	0
SLX	3	1637	11	A	102706482	102706482	1	0	0	0	1	0	1	1	1	0	1	0	0	0	1	1	1	1	1	1	1	0	0	0	0	0	1	0	1	0	1	1	1	0	1	0	0	0	0	0	1	0	1
SLX	4	2230	21	A	40373931	40373931	1	0	1	0	0	0	1	1	1	0	0	0	0	0	0	0	0	0	0	0	1	0	0	0	0	0	1	1	0	0	1	0	0	0	1	0	0	0	1	0	1	1	0
SLX	5	2276	X	L	102249843	102249843	1	1	0	0	0	0	0	0	0	0	1	1	0	0	1	1	0	0	1	0	0	0	0	0	0	0	0	0	0	0	0	0	1	0	0	0	0	0	0	0	1	0	0
SLX	6	474	3	A	125640151	125640151	0	0	0	0	0	0	0	0	0	0	0	0	0	0	0	0	0	0	0	0	0	0	1	0	0	0	0	0	0	0	0	0	0	0	0	0	0	0	0	0	0	0	0
SLX	7	1450	10	S	32234789	32234789	0	0	0	0	0	0	0	0	0	0	0	0	0	0	0	0	0	0	0	0	0	0	0	0	0	0	0	0	0	0	0	0	0	0	0	0	0	0	0	0	0	0	0
SLX	8	2248	22	A	45618028	45618028	0	0	0	0	0	0	0	0	0	0	0	0	0	0	0	0	0	0	0	0	0	0	1	0	1	0	1	0	0	0	0	0	0	0	0	0	0	0	0	0	0	0	0
SLX	9	1773	13	A	31133620	31133620	0	0	0	0	0	0	0	0	0	0	0	0	0	0	0	0	0	0	0	0	1	0	0	0	1	0	1	0	0	0	0	0	0	0	0	0	0	0	0	0	0	0	0
SLX	10	757	5	A	56866477	56866477	0	0	0	0	0	0	0	0	0	0	0	0	0	0	0	0	1	0	0	0	0	0	1	0	0	0	0	0	1	0	0	0	0	0	0	0	0	0	0	0	1	0	0
SLX	11	477	3	A	126697082	126697082	0	0	0	0	0	0	0	0	0	0	0	0	0	0	0	0	0	0	0	0	0	0	1	0	0	0	0	0	0	0	0	0	0	0	0	0	0	0	0	0	0	0	0
SLX	12	14	1	L	49201320	49201320	0	0	0	0	0	0	0	0	1	0	0	0	0	0	0	0	1	0	0	0	1	1	1	0	1	1	1	0	1	0	0	0	0	0	0	0	0	0	0	0	0	0	0
SLX	13	1849	13	L	85238151	85238151	0	0	0	0	0	0	1	0	1	0	1	0	0	0	0	0	1	1	1	1	1	0	0	0	0	0	0	0	0	0	1	1	1	0	1	0	1	1	0	0	1	1	1
SLX	14	660	4	A	147570641	147570641	0	0	0	0	0	0	0	0	0	0	0	0	0	0	0	0	0	0	0	0	0	0	0	0	0	0	0	0	1	0	0	0	0	0	0	0	0	0	0	0	0	0	0
SLX	15	592	4	A	72938675	72938675	0	0	0	0	1	0	0	0	0	0	1	0	1	0	0	0	0	0	0	0	0	0	1	0	1	0	0	0	0	0	1	0	1	0	1	0	1	0	0	0	0	0	1
SLX	16	948	6	A	87202567	87202567	0	0	0	0	0	0	0	0	0	0	0	0	0	0	0	0	0	0	0	0	0	0	0	0	0	0	0	0	0	0	0	0	0	0	0	0	0	0	0	0	0	0	0
SLX	17	1805	13	L	60119171	60119171	0	0	1	0	1	0	0	0	0	0	1	0	0	0	0	0	0	0	0	0	1	0	0	0	1	0	0	0	0	0	1	0	0	0	0	0	0	0	0	0	0	0	1
SLX	18	132	1	A	216068448	216068448	0	0	1	1	1	1	0	0	1	1	0	0	0	0	1	0	1	0	0	0	1	0	0	0	0	0	0	0	0	0	0	0	0	0	0	0	0	0	0	0	0	0	0
SLX	19	2141	18	A	57319516	57319516	0	0	0	0	1	0	0	0	0	0	1	0	0	0	0	0	0	0	0	0	0	0	0	0	1	0	0	0	0	0	0	0	0	0	0	0	0	0	0	0	0	0	0
SLX	20	676	4	A	164304232	164304232	0	0	0	0	0	0	0	0	0	0	0	0	0	0	0	0	0	0	0	0	0	0	0	0	1	0	0	0	0	0	0	0	0	0	0	0	0	0	0	0	0	0	0
SLX	21	2136	18	A	55301088	55301088	0	0	1	0	0	0	1	0	0	0	0	0	0	0	0	0	0	0	0	0	0	0	1	0	0	0	0	0	0	0	1	0	1	0	1	0	0	0	0	0	0	0	0
SLX	22	1148	7	A	141357755	141357755	0	0	0	0	0	0	0	0	0	0	0	0	0	0	0	0	0	0	0	0	0	0	0	0	0	0	0	0	0	0	0	0	0	0	0	0	0	0	1	0	0	0	0
SLX	23	2300	X	A	145346783	145346783	0	0	0	0	0	0	0	0	0	0	0	0	0	0	0	0	1	1	1	0	0	0	1	0	0	0	0	0	0	0	0	0	0	0	0	0	0	0	0	0	0	0	0
SLX	24	1133	7	A	124840257	124840257	0	0	0	0	0	0	0	0	0	0	0	0	0	0	0	0	0	0	0	0	0	0	0	0	1	0	0	0	0	0	0	0	0	0	0	0	0	0	0	0	0	0	0
SLX	25	779	5	A	82413620	82413620	0	0	0	0	0	0	0	0	0	0	0	0	0	0	0	0	0	0	0	0	0	0	0	0	0	0	0	0	0	0	0	0	0	0	0	0	0	0	1	0	0	0	0
SLX	26	1217	8	A	60068998	60068998	1	0	0	0	0	0	0	0	0	0	1	0	0	0	0	0	0	0	0	0	0	0	0	0	0	0	0	0	0	0	1	0	1	0	0	0	0	0	0	0	0	0	0
SLX	27	265	2	A	141250527	141250527	1	1	1	0	0	0	0	0	1	1	1	1	1	0	1	1	0	0	1	1	1	0	0	0	0	0	0	0	0	0	1	0	1	1	0	0	1	0	1	0	1	0	1
SLX	28	952	6	A	91189880	91189880	0	0	0	0	0	0	0	0	0	0	0	0	0	0	0	0	0	0	0	0	0	0	0	0	1	1	1	1	0	0	0	0	0	0	0	0	0	0	0	0	0	0	0
SLX	29	2233	22	L	17590901	17590901	1	0	0	0	0	0	0	0	0	0	1	0	0	0	0	0	0	0	0	0	0	0	0	0	0	0	0	0	0	0	0	0	0	0	0	0	1	0	0	0	0	0	0
SLX	30	1629	11	L	99008113	99008113	0	0	0	0	0	0	0	0	0	0	0	0	0	0	0	0	0	0	0	0	0	0	0	0	0	0	0	0	0	0	0	0	0	0	0	0	0	0	0	0	1	0	1
SLX	31	2277	X	A	102578644	102578644	0	0	0	0	0	0	0	0	0	0	0	0	0	0	0	0	0	0	0	0	0	0	0	0	1	0	1	1	0	0	0	0	0	0	0	0	0	0	0	0	0	0	0
SLX	32	217	2	A	67996574	67996574	0	0	0	0	0	0	0	0	0	0	0	0	0	0	0	0	0	0	0	0	1	1	0	0	0	0	0	0	1	0	0	0	0	0	0	0	0	0	0	0	0	0	0
SLX	33	1427	10	A	14436697	14436697	0	0	1	0	1	0	0	0	0	0	1	0	0	0	0	0	1	0	0	0	0	0	0	0	0	0	0	0	0	0	1	0	1	1	1	1	1	0	0	0	0	0	0
SLX	34	1461	10	L	44605351	44605351	0	0	0	0	0	0	0	0	0	0	0	0	0	0	0	0	0	0	0	0	0	0	0	0	0	0	0	0	0	0	0	0	0	0	0	0	0	0	0	0	0	0	0
SLX	35	330	2	A	209103850	209103850	0	0	0	0	0	0	0	0	0	0	0	0	0	0	0	0	0	0	0	0	0	0	1	0	0	0	0	0	1	0	0	0	0	0	0	0	0	0	0	0	0	0	0
SLX	36	1101	7	A	92862259	92862259	0	0	0	0	0	0	0	0	0	0	0	0	0	0	0	0	0	0	0	0	1	0	0	0	0	0	0	0	0	0	0	0	0	0	0	0	0	0	0	0	0	0	0
SLX	37	1312	9	A	4227136	4227136	1	0	1	1	0	0	1	1	0	0	0	0	1	1	0	0	0	0	1	1	0	0	0	0	1	0	1	0	0	0	0	0	1	0	0	0	0	0	1	0	0	0	1
SLX	38	1288	8	A	122224462	122224462	1	0	0	0	1	0	0	0	0	0	0	0	1	0	0	0	0	0	1	0	0	0	0	0	1	0	0	0	1	0	1	1	0	0	1	0	1	0	1	0	1	0	1
SLX	39	193	2	A	44679346	44679346	1	0	1	1	1	0	1	1	1	1	0	0	1	0	1	0	1	0	1	1	0	0	1	0	1	0	1	0	1	1	0	0	0	0	1	0	1	0	1	1	1	0	0
SLX	40	178	2	A	31413191	31413191	1	1	1	1	1	1	1	1	1	1	1	1	1	1	1	1	1	1	1	1	1	1	1	1	1	1	1	1	1	1	1	1	1	1	1	1	1	1	1	1	1	1	1
SLX	41	1579	11	A	36130154	36130154	0	0	0	0	0	0	0	0	0	0	0	0	0	0	0	0	0	0	0	0	0	0	0	0	0	0	0	0	0	0	0	0	0	0	0	0	0	0	0	0	0	0	0
SLX	42	1406	9	A	117673504	117673504	0	0	0	0	0	0	0	0	0	0	0	0	0	0	0	0	0	0	0	0	0	0	1	0	0	0	0	0	0	0	0	0	0	0	0	0	0	0	0	0	0	0	0
SLX	43	822	5	L	123910281	123910281	0	0	0	0	0	0	0	0	0	0	0	0	0	0	0	0	0	0	0	0	0	0	0	0	0	0	0	0	0	0	0	0	0	0	0	0	0	0	0	0	0	0	0
SLX	44	523	3	L	189717118	189717118	0	0	0	0	0	0	0	0	0	0	0	0	0	0	0	0	0	0	0	0	1	0	0	0	0	0	0	0	0	0	0	0	1	0	1	0	1	0	1	0	0	0	1
SLX	45	196	2	A	46782453	46782453	1	0	1	0	1	1	1	0	1	1	0	0	1	1	1	0	1	1	1	0	1	0	1	1	1	1	1	1	1	1	1	1	0	0	1	0	0	0	0	0	1	1	1
SLX	46	1886	14	L	22167123	22167123	0	0	0	0	0	0	0	0	0	0	0	0	0	0	0	0	0	0	0	0	0	0	0	0	0	0	0	0	0	0	0	0	0	0	0	0	0	0	0	0	0	0	0
SLX	47	937	6	L	78037361	78037361	1	0	0	0	0	0	0	0	1	0	1	1	1	1	1	0	0	0	1	1	1	1	1	0	0	0	1	0	0	0	1	0	0	0	1	0	0	0	1	0	0	0	1
SLX	48	2185	20	A	16176651	16176651	0	0	0	0	1	0	0	0	0	0	1	0	0	0	0	0	1	0	0	0	0	0	0	0	0	0	0	0	0	0	0	0	0	0	0	0	1	0	1	0	1	1	0
SLX	49	1246	8	L	85591169	85591169	0	0	0	0	0	0	0	0	0	0	0	0	0	0	0	0	0	0	0	0	0	0	0	0	0	0	0	0	0	0	0	0	0	0	0	0	0	0	0	0	0	0	0
SLX	50	1165	8	A	3614374	3614374	0	0	1	0	1	0	0	0	0	0	0	0	0	0	0	0	1	1	0	0	0	0	0	0	0	0	0	0	0	0	0	0	1	0	0	0	0	0	1	0	0	0	0
SLX	51	1352	9	A	73113518	73113518	0	0	0	0	0	0	0	0	0	0	0	0	0	0	1	0	0	0	1	0	0	0	0	0	0	0	0	0	0	0	0	0	0	0	0	0	0	0	0	0	0	0	0
SLX	52	833	5	A	142335185	142335185	0	0	0	0	1	0	1	0	1	0	1	0	0	0	0	0	0	0	0	0	1	0	0	0	0	0	0	0	0	0	1	0	1	1	1	0	1	1	0	0	0	0	1
SLX	53	1447	10	A	28274824	28274824	0	0	0	0	0	0	0	0	0	0	0	0	0	0	0	0	0	0	0	0	1	1	0	0	0	0	1	0	0	0	0	0	0	0	0	0	0	0	0	0	0	0	0
SLX	54	777	5	A	78289508	78289508	1	0	0	0	1	0	0	0	0	0	1	0	0	0	1	1	0	0	0	0	0	0	0	0	0	0	0	0	0	0	0	0	0	0	0	0	1	0	0	0	0	0	0
SLX	55	1774	13	A	31604394	31604394	0	0	0	0	0	0	0	0	0	0	0	0	0	0	0	0	0	0	0	0	0	0	0	0	0	0	0	0	0	0	1	0	0	0	0	0	0	0	1	1	1	1	0
SLX	56	808	5	A	111686578	111686578	0	0	0	0	1	0	0	0	1	0	0	0	0	0	1	0	0	0	1	0	0	0	0	0	0	0	0	0	0	0	1	0	1	0	0	0	1	1	0	0	0	0	1
SLX	57	1059	7	A	29151680	29151680	0	0	0	0	0	0	0	0	0	0	0	0	0	0	1	0	0	0	0	0	0	0	0	0	0	0	0	0	0	0	0	0	0	0	0	0	0	0	0	0	0	0	0
SLX	58	84	1	A	155630116	155630116	0	0	0	0	0	0	0	0	0	0	0	0	0	0	0	0	0	0	0	0	1	1	1	0	1	0	0	0	0	0	1	1	1	0	1	0	0	0	1	0	0	0	1
SLX	59	356	2	L	232190978	232190978	0	0	0	0	0	0	0	0	0	0	0	0	0	0	0	0	0	0	0	0	0	0	0	0	1	0	1	1	0	0	0	0	1	0	0	0	0	0	1	0	0	0	0
SLX	60	1034	6	A	167065627	167065627	0	0	0	0	0	0	0	0	0	0	0	0	0	0	0	0	0	0	0	0	0	0	0	0	0	0	1	0	0	0	0	0	0	0	0	0	0	0	1	0	0	0	0
SLX	61	742	5	A	37724570	37724570	1	0	0	0	0	0	1	0	1	0	0	0	1	0	1	0	1	1	0	0	0	0	0	0	0	0	0	0	0	0	1	0	1	0	1	1	1	0	1	0	1	1	1
SLX	62	506	3	A	166662916	166662916	0	0	0	0	0	0	0	0	0	0	0	0	0	0	0	0	0	0	0	0	0	0	0	0	0	0	1	0	0	0	0	0	0	0	0	0	0	0	0	0	0	0	0
SLX	63	43	1	A	84827148	84827148	0	0	0	0	0	0	0	0	0	0	0	0	0	0	0	0	0	0	0	0	1	0	1	0	1	0	0	0	0	0	0	0	0	0	0	0	0	0	0	0	0	0	0
SLX	64	96	1	L	167791485	167791485	0	0	0	0	1	0	1	0	1	0	0	0	1	0	1	0	0	0	0	0	1	0	1	1	1	1	1	0	1	0	1	0	1	1	1	1	1	0	1	1	1	0	1
SLX	65	540	4	A	13441794	13441794	0	0	0	0	0	0	0	0	0	0	0	0	0	0	1	0	0	0	0	0	0	0	1	0	0	0	0	0	0	0	0	0	0	0	0	0	0	0	0	0	0	0	0
SLX	66	621	4	A	114641900	114641900	0	0	0	0	0	0	0	0	0	0	1	0	0	0	0	0	0	0	0	0	0	0	0	0	0	0	0	0	0	0	0	0	1	1	1	0	0	0	0	0	0	0	0
SLX	67	438	3	A	87733613	87733613	0	0	0	0	0	0	0	0	0	0	0	0	0	0	0	0	1	0	1	1	0	0	0	0	0	0	0	0	0	0	0	0	0	0	0	0	0	0	0	0	1	0	0
SLX	68	1737	12	A	69811739	69811739	0	0	0	0	1	0	0	0	1	0	1	1	0	0	1	0	0	0	0	0	0	0	0	0	0	0	1	0	0	0	1	1	1	1	1	1	0	0	1	1	1	1	1
SLX	69	234	2	A	97948583	97948583	0	0	0	0	0	0	0	0	0	0	0	0	1	0	0	0	1	1	1	0	0	0	0	0	1	0	0	0	0	0	0	0	0	0	1	0	1	0	1	0	1	0	0
SLX	70	1366	9	A	83049471	83049471	0	0	0	0	0	0	0	0	0	0	0	0	0	0	0	0	0	0	0	0	0	0	0	0	1	0	0	0	1	1	0	0	0	0	0	0	0	0	0	0	0	0	0
SLX	71	93	1	L	163819759	163819759	0	0	0	0	0	0	0	0	0	0	1	0	0	0	0	0	0	0	0	0	0	0	0	0	0	0	0	0	0	0	0	0	0	0	0	0	0	0	0	0	0	0	1
SLX	72	700	4	A	186619141	186619141	1	1	0	0	1	0	0	0	0	0	1	1	1	1	0	0	1	1	1	1	0	0	0	0	0	0	0	0	1	1	0	0	0	0	1	0	1	0	0	0	1	1	1
SLX	73	1718	12	A	57641651	57641651	0	0	0	0	0	0	0	0	0	0	0	0	0	0	1	0	0	0	0	0	1	1	0	0	0	0	1	0	0	0	0	0	0	0	0	0	0	0	0	0	0	0	0
SLX	74	1493	10	A	71280174	71280174	1	0	1	1	1	1	1	1	1	0	1	1	1	1	1	1	1	0	1	1	1	0	1	1	1	0	1	1	1	0	1	1	1	0	1	1	1	1	1	0	1	1	1
SLX	75	1251	8	A	91169841	91169841	0	0	0	0	0	0	0	0	0	0	0	0	0	0	0	0	0	0	0	0	0	0	0	0	0	0	0	0	0	0	0	0	0	0	0	0	0	0	0	0	0	0	0
SLX	76	543	4	L	17803444	17803444	0	0	0	0	1	0	0	0	0	0	0	0	0	0	0	0	0	0	0	0	0	0	0	0	1	0	0	0	0	0	0	0	0	0	0	0	0	0	0	0	1	0	0
SLX	77	100	1	A	179124180	179124180	0	0	1	0	0	0	1	0	0	0	1	1	1	0	0	0	1	0	0	0	0	0	1	0	0	0	0	0	1	0	0	0	1	1	1	0	0	0	0	0	0	0	1
SLX	78	656	4	A	142901073	142901073	0	0	0	0	0	0	0	0	0	0	0	0	0	0	0	0	0	0	0	0	0	0	0	0	0	0	0	0	0	0	0	0	0	0	0	0	0	0	0	0	0	0	0
SLX	79	1811	13	L	60632491	60632491	0	0	1	0	0	0	0	0	1	1	0	0	1	0	1	0	1	0	0	0	1	0	1	0	1	0	0	0	0	0	1	0	1	0	1	1	1	0	0	0	1	0	1
SLX	80	851	5	A	168177583	168177583	0	0	0	0	1	0	0	0	0	0	0	0	0	0	0	0	0	0	0	0	0	0	0	0	1	0	0	0	1	0	0	0	0	0	0	0	0	0	0	0	0	0	0
SLX	81	2041	16	A	70682694	70682694	0	0	0	0	0	0	0	0	0	0	0	0	0	0	0	0	0	0	0	0	1	0	0	0	0	0	1	0	0	0	0	0	0	0	0	0	0	0	0	0	0	0	0
SLX	82	558	4	A	31054045	31054045	0	0	0	0	0	0	0	0	0	0	0	0	0	0	0	0	0	0	0	0	1	0	1	0	1	0	1	1	0	0	0	0	0	0	0	0	0	0	0	0	0	0	0
SLX	83	1	1	A	5856882	5856882	1	0	1	0	0	0	0	0	0	0	0	0	0	0	1	0	0	0	0	0	0	0	0	0	0	0	0	1	0	1	0	0	0	0	0	0	0	0	0	0	0	0	0
SLX	84	2095	17	S	78353269	78353269	1	0	1	1	1	0	1	1	1	1	1	0	1	0	1	0	1	0	1	0	1	0	1	0	1	0	1	0	1	0	1	0	1	0	1	1	1	0	1	0	1	0	1
SLX	85	1839	13	A	77482663	77482663	1	1	1	1	1	0	1	0	1	0	0	0	1	0	1	0	0	0	1	1	1	0	1	1	0	0	1	0	1	1	1	0	0	0	0	0	0	0	1	0	1	1	1
SLX	86	232	2	L	83041843	83041843	1	0	0	0	1	0	0	0	0	0	1	0	1	0	0	0	0	0	0	0	1	0	1	0	1	0	1	0	0	0	0	0	0	0	1	0	1	0	0	0	0	0	0
SLX	87	513	3	A	175733586	175733586	0	0	1	0	0	0	0	0	0	0	1	0	1	0	0	0	0	0	0	0	1	1	1	0	1	0	1	1	1	0	0	0	1	0	1	0	1	1	1	0	1	0	1
SLX	88	297	2	A	178252068	178252068	0	0	0	0	0	0	0	0	0	0	0	0	0	0	0	0	0	0	0	0	0	0	0	0	0	0	0	0	1	0	1	0	1	0	1	0	0	0	0	0	1	0	1
SLX	89	767	5	A	71448706	71448706	0	0	0	0	0	0	0	0	0	0	0	0	0	0	0	0	0	0	0	0	1	0	0	0	0	0	1	0	0	0	0	0	0	0	0	0	0	0	1	0	1	0	0
SLX	90	2143	18	A	57864733	57864733	1	0	0	0	1	0	0	0	1	0	1	1	1	0	1	0	0	0	1	0	0	0	0	0	0	0	0	0	1	0	1	0	1	0	1	0	0	0	1	0	1	1	0
SLX	91	643	4	A	134707579	134707579	0	0	0	0	0	0	1	0	0	0	0	0	0	0	0	0	0	0	0	0	1	0	0	0	0	0	0	0	1	0	0	0	0	0	0	0	0	0	0	0	0	0	0
SLX	92	1093	7	A	84851733	84851733	0	0	0	0	0	0	0	0	0	0	0	0	0	0	0	0	0	0	0	0	0	0	0	0	0	0	0	0	1	0	1	0	1	1	0	0	1	1	1	0	0	0	1
SLX	93	662	4	A	148273396	148273396	1	1	1	1	1	1	1	1	1	0	1	1	1	1	1	1	1	1	1	1	1	0	0	0	1	0	1	1	1	0	1	1	1	1	1	1	1	1	1	0	1	0	1
SLX	94	1355	9	A	74640410	74640410	0	0	0	0	0	0	0	0	0	0	0	0	1	0	0	0	0	0	0	0	0	0	0	0	0	0	0	0	0	0	0	0	0	0	0	0	0	0	0	0	0	0	0
SLX	95	468	3	A	119818048	119818048	0	0	0	0	0	0	0	0	0	0	0	0	0	0	0	0	0	0	0	0	1	0	0	0	1	0	0	0	0	0	0	0	0	0	0	0	0	0	0	0	0	0	0
SLX	96	947	6	L	86004444	86004444	0	0	0	0	0	0	0	0	0	0	0	0	0	0	0	0	0	0	0	0	0	0	0	0	0	0	0	0	0	0	1	0	1	1	1	1	NA	NA	1	1	1	0	1
SLX	97	0	1	A	4188309	4188309	0	0	0	0	0	0	0	0	0	0	0	0	1	0	0	0	0	0	1	0	1	0	1	0	1	0	0	0	0	0	0	0	0	0	0	0	0	0	0	0	0	0	0
SLX	98	79	1	L	119354885	119354885	0	0	0	0	0	0	0	0	1	0	1	0	0	0	0	0	0	0	1	0	0	0	0	0	0	0	NA	NA	0	0	0	0	0	0	1	0	1	1	1	0	0	0	1
SLX	99	1487	10	A	67754658	67754658	0	0	0	0	0	0	0	1	0	0	0	1	0	0	0	0	0	0	0	0	0	0	0	0	0	0	0	0	0	0	0	0	0	0	1	0	1	0	0	0	0	0	0
SLX	100	668	4	A	159277898	159277898	0	0	0	0	0	0	0	0	0	0	0	0	0	0	0	0	0	0	0	0	1	0	0	0	0	0	0	0	0	0	0	0	0	0	0	0	0	0	0	0	0	0	0
SLX	101	1136	7	A	126448632	126448632	0	0	0	0	0	0	0	0	0	0	0	0	0	0	0	0	0	0	0	0	0	0	0	0	1	0	0	0	0	0	1	0	0	0	0	0	1	0	0	0	1	0	1
SLX	102	501	3	A	157722566	157722566	1	0	1	1	1	1	1	0	1	0	0	0	1	0	1	1	1	0	0	0	0	0	1	0	1	0	0	0	1	0	1	0	0	0	1	1	0	0	1	1	1	1	1
SLX	103	2057	17	A	13377558	13377558	0	0	0	0	1	0	1	1	0	0	1	0	0	0	0	0	1	0	1	0	0	0	0	0	1	0	0	0	0	0	0	0	0	0	0	0	0	0	0	0	0	0	1
SLX	104	1152	7	A	146833354	146833354	0	0	0	0	0	0	0	0	0	0	0	0	0	0	0	0	0	0	0	0	0	0	0	0	1	0	0	0	1	0	0	0	0	0	0	0	0	0	0	0	0	0	0
SLX	105	1580	11	A	36233653	36233653	1	0	1	0	0	0	1	0	0	0	0	0	1	0	0	0	0	0	1	0	0	0	0	0	0	0	0	0	1	0	0	0	0	0	0	0	0	0	0	0	0	0	0
SLX	106	1858	13	L	89947421	89947421	0	0	1	1	1	0	1	0	1	0	1	0	1	0	1	0	0	0	1	1	1	0	1	0	1	0	0	0	0	0	1	0	1	1	0	0	1	1	1	1	1	0	1
SLX	107	695	4	A	182228912	182228912	0	0	0	0	0	0	1	0	0	0	0	0	0	0	0	0	0	0	0	0	0	0	0	0	0	0	0	0	0	0	0	0	0	0	0	0	0	0	0	0	0	0	0
SLX	108	171	2	A	21388626	21388626	0	0	0	0	0	0	0	0	0	0	1	0	0	0	0	0	0	0	0	0	0	0	0	0	0	0	1	0	0	0	0	0	0	0	0	0	0	0	0	0	0	0	0
SLX	109	1490	10	A	67990083	67990083	0	0	0	0	0	0	0	0	0	0	0	0	0	0	0	0	0	0	0	0	1	0	0	0	0	0	1	0	0	0	0	0	0	0	0	0	0	0	0	0	0	0	0
SLX	110	1748	12	L	83489279	83489279	0	0	0	0	0	0	0	0	1	0	1	1	0	0	1	0	0	0	0	0	0	0	1	0	0	0	1	0	1	0	0	0	1	0	0	0	1	0	0	0	0	0	1
SLX	111	1193	8	A	32862081	32862081	0	0	0	0	0	0	0	0	0	0	0	0	0	0	0	0	0	0	0	0	1	0	1	0	1	0	0	0	0	0	0	0	0	0	0	0	0	0	0	0	0	0	0
SLX	112	782	5	A	84965544	84965544	1	0	0	0	1	0	0	0	1	0	0	0	0	0	0	0	0	0	1	0	1	0	0	0	1	0	0	0	1	1	1	0	0	0	1	0	0	0	1	1	1	1	0
SLX	113	139	1	A	224063048	224063048	1	0	1	0	1	0	1	1	0	0	1	0	0	0	1	0	1	0	1	0	0	0	0	0	0	0	0	0	0	0	1	0	0	0	1	0	1	0	0	0	0	0	1
SLX	114	49	1	L	91711575	91711575	0	0	0	0	0	0	0	0	0	0	0	0	0	0	0	0	0	0	0	0	0	0	0	0	0	0	0	0	0	0	0	0	0	0	0	0	0	0	0	0	0	0	0
SLX	115	1865	13	A	91899145	91899145	1	0	1	0	0	0	1	0	1	1	1	0	1	0	0	0	1	1	0	0	1	0	1	0	1	0	1	0	1	0	1	1	1	1	1	1	1	1	1	0	1	1	1
SLX	116	1205	8	A	51555374	51555374	1	0	0	0	0	0	1	0	0	0	0	0	0	0	0	0	0	0	0	0	0	0	0	0	0	0	0	0	0	0	0	0	0	0	0	0	1	0	0	0	0	0	0
SLX	117	716	5	A	11215842	11215842	0	0	0	0	0	0	0	0	0	0	0	0	0	0	1	0	0	0	0	0	0	0	0	0	0	0	0	0	0	0	0	0	0	0	0	0	1	1	0	0	1	0	0
SLX	118	1264	8	A	106733689	106733689	1	0	0	0	1	0	1	0	0	0	0	0	1	0	1	0	1	1	1	0	1	0	1	0	1	0	1	1	1	1	0	0	1	0	1	0	1	0	0	0	0	0	1
SLX	119	1621	11	A	86827498	86827498	0	0	0	0	0	0	0	0	1	0	0	0	0	0	0	0	0	0	0	0	0	0	0	0	0	0	0	0	0	0	0	0	1	0	0	0	0	0	1	0	1	0	0
SLX	120	1962	15	A	30741976	30741976	0	0	0	0	0	0	0	0	0	0	0	0	0	0	0	0	0	0	0	0	0	0	0	0	0	0	0	0	0	0	0	0	0	0	0	0	0	0	1	0	1	0	1
SLX	121	327	2	A	202350235	202350235	0	0	0	0	0	0	0	0	0	0	0	0	0	0	0	0	0	0	0	0	1	0	1	0	0	0	1	0	0	0	0	0	0	0	0	0	0	0	0	0	0	0	0
SLX	122	1644	11	A	105675684	105675684	1	1	1	1	1	1	1	1	1	0	1	1	1	1	1	1	1	0	1	1	1	1	1	0	1	0	1	0	1	0	1	1	1	1	1	1	1	1	1	1	1	1	1
SLX	123	1543	11	A	4707794	4707794	1	0	0	0	0	0	0	0	0	0	0	0	0	0	0	0	0	0	1	0	0	0	0	0	0	0	0	0	0	0	0	0	0	0	1	0	1	0	0	0	1	0	1
SLX	124	291	2	A	166027105	166027105	0	0	0	0	1	0	0	0	0	0	0	0	1	0	0	0	0	0	0	0	0	0	0	0	0	0	0	0	0	0	0	0	0	0	0	0	0	0	0	0	0	0	0
SLX	125	469	3	A	121323489	121323489	0	0	0	0	0	0	0	0	0	0	0	0	0	0	0	0	0	0	0	0	0	0	0	0	0	0	0	0	0	0	0	0	0	0	0	0	0	0	0	0	0	0	0
SLX	126	743	5	A	38431910	38431910	0	0	0	0	0	0	1	0	1	0	1	0	1	0	0	0	0	0	1	0	0	0	0	0	1	0	0	0	0	0	0	0	0	0	0	0	1	0	0	0	0	0	0
SLX	127	1283	8	A	118445131	118445131	0	0	0	0	0	0	0	0	0	0	0	0	0	0	0	0	0	0	0	0	0	0	0	0	1	0	1	0	1	0	0	0	0	0	0	0	0	0	0	0	0	0	0
SLX	128	2047	16	A	79405574	79405574	0	0	0	0	0	0	0	0	1	0	0	0	0	0	0	0	1	0	0	0	0	0	0	0	0	0	NA	NA	1	0	0	0	0	0	0	0	0	0	0	0	0	0	0
SLX	129	227	2	A	78105138	78105138	0	0	0	0	0	0	0	0	0	0	0	0	0	0	0	0	0	0	0	0	1	0	1	0	1	0	0	0	0	0	0	0	0	0	0	0	0	0	0	0	0	0	0
SLX	130	502	3	A	158463965	158463965	0	0	0	0	0	0	0	0	0	0	0	0	0	0	0	0	0	0	0	0	1	0	0	0	1	0	0	0	0	0	0	0	0	0	0	0	0	0	0	0	0	0	0
SLX	131	2058	17	A	13825053	13825053	0	0	0	0	1	0	0	0	0	0	0	0	1	0	0	0	0	0	0	0	0	0	0	0	0	0	1	0	0	0	0	0	0	0	0	0	0	0	0	0	0	0	0
SLX	132	214	2	S	65599954	65599954	1	0	1	0	0	0	1	0	0	0	0	0	1	0	1	0	1	0	1	1	1	0	0	0	0	0	0	0	0	0	1	0	1	0	0	0	0	0	1	0	1	1	1
SLX	133	2285	X	A	113938311	113938311	0	0	0	0	0	0	0	0	0	0	0	0	0	0	0	0	0	0	0	0	0	0	1	0	0	0	0	0	0	0	0	0	0	0	0	0	0	0	0	0	0	0	0
SLX	134	1729	12	A	60703649	60703649	0	0	0	0	1	0	1	0	0	0	0	0	0	0	0	0	0	0	0	0	0	0	0	0	1	0	0	0	1	0	0	0	0	0	1	1	1	0	0	0	0	0	0
SLX	135	2252	X	L	7502438	7502438	0	0	0	0	0	0	0	0	0	0	0	0	0	0	0	0	0	0	0	0	1	1	0	0	0	0	1	1	0	0	0	0	0	0	0	0	0	0	0	0	0	0	0
SLX	136	268	2	L	143727251	143727251	1	0	0	0	1	0	0	0	0	0	0	0	0	0	1	0	1	0	0	0	0	0	0	0	0	0	0	0	0	0	0	0	0	0	0	0	0	0	1	0	0	0	0
SLX	137	2283	X	L	111444407	111444407	1	1	0	0	0	0	0	0	0	0	0	0	1	1	0	0	0	0	1	1	0	0	1	0	0	0	0	0	0	0	0	0	1	0	0	0	0	0	0	0	0	0	0
SLX	138	1769	13	A	25663348	25663348	1	0	1	0	1	0	0	0	0	0	0	0	0	0	1	0	0	0	0	0	0	0	0	0	0	0	0	0	0	0	0	0	0	0	0	0	0	0	0	0	0	0	0
SLX	139	803	5	A	108720898	108720898	0	0	0	0	0	0	0	0	1	0	1	0	0	0	0	0	0	0	0	0	0	0	0	0	0	0	0	0	0	0	0	0	0	0	0	0	0	0	0	0	0	0	0
SLX	140	2102	18	A	5026962	5026962	0	0	0	0	0	0	0	0	0	0	0	0	0	0	0	0	0	0	0	0	0	0	0	0	0	0	0	0	0	0	0	0	1	0	0	0	0	0	0	0	0	0	0
SLX	141	215	2	A	66512491	66512491	1	1	1	0	1	1	1	0	1	1	1	1	0	0	1	0	1	0	1	1	0	0	1	0	0	0	1	1	NA	NA	1	0	0	0	0	0	1	0	1	0	1	1	1
SLX	142	1477	10	A	58574009	58574009	0	0	0	0	0	0	0	0	0	0	0	0	0	0	0	0	0	0	0	0	0	0	1	0	1	1	1	0	1	0	0	0	0	0	0	0	0	0	0	0	0	0	0
SLX	143	1678	12	A	14995907	14995907	0	0	0	0	1	0	0	0	0	0	1	0	1	0	0	0	1	0	0	0	0	0	0	0	0	0	0	0	0	0	0	0	0	0	0	0	1	0	0	0	0	0	0
SLX	144	319	2	A	195781354	195781354	0	0	1	0	0	0	0	0	0	0	0	0	0	0	1	1	1	0	0	0	0	0	0	0	0	0	0	0	0	0	0	0	0	0	0	0	0	0	0	0	0	0	0
SLX	145	1633	11	A	101853526	101853526	1	0	1	0	1	0	1	0	0	0	1	1	1	1	0	0	1	0	1	0	0	0	1	0	0	0	0	0	1	0	1	0	1	0	1	0	1	1	1	0	0	0	0
SLX	146	2098	18	A	1820658	1820658	1	0	1	0	1	0	1	0	0	0	1	1	0	0	1	0	1	0	1	0	0	0	0	0	0	0	1	0	0	0	0	0	1	0	1	0	1	0	1	0	1	0	0
SLX	147	1113	7	A	108865236	108865236	0	0	0	0	0	0	0	0	0	0	0	0	0	0	0	0	1	0	0	0	0	0	0	0	0	0	0	0	0	0	0	0	0	0	0	0	0	0	0	0	0	0	0
SLX	148	929	6	L	69255448	69255448	1	0	1	0	1	0	1	0	1	0	0	0	0	0	0	0	0	0	0	0	0	0	1	0	1	1	0	0	1	0	0	0	0	0	0	0	0	0	0	0	0	0	0
SLX	149	1013	6	L	148205272	148205272	0	0	0	0	0	0	0	0	1	0	1	0	0	0	0	0	1	0	0	0	0	0	0	0	0	0	0	0	1	0	0	0	0	0	0	0	0	0	0	0	0	0	0
SLX	150	1539	10	L	130515043	130515043	0	0	0	0	0	0	0	0	0	0	0	0	0	0	0	0	0	0	0	0	0	0	0	0	0	0	0	0	0	0	0	0	1	0	0	0	0	0	0	0	0	0	0
SLX	151	1048	7	A	18668526	18668526	0	0	0	0	0	0	0	0	0	0	0	0	0	0	0	0	0	0	0	0	0	0	1	0	0	0	0	0	0	0	0	0	0	0	0	0	0	0	0	0	0	0	0
SLX	152	1806	13	A	60230427	60230427	0	0	0	0	0	0	0	0	0	0	0	0	0	0	0	0	0	0	0	0	0	0	1	0	1	1	0	0	0	0	0	0	0	0	0	0	0	0	0	0	0	0	0
SLX	153	2168	20	A	1494223	1494223	0	0	1	0	0	0	1	0	0	0	1	0	1	0	1	0	1	0	0	0	1	0	1	1	1	1	1	0	1	1	1	0	1	1	1	1	0	0	1	0	1	1	0
SLX	154	1061	7	A	33161838	33161838	0	0	0	0	0	0	1	0	1	1	0	0	0	0	1	0	1	0	0	0	0	0	0	0	1	0	1	0	0	0	0	0	1	0	0	0	0	0	0	0	0	0	0
SLX	155	2125	18	A	45935673	45935673	0	0	0	0	0	0	0	0	0	0	0	0	0	0	0	0	0	0	0	0	0	0	0	0	1	0	0	0	0	0	0	0	0	0	0	0	0	0	0	0	0	0	0
SLX	156	1656	11	A	126446325	126446325	0	0	0	0	1	0	1	0	1	0	1	0	0	0	0	0	0	0	1	1	0	0	0	0	0	0	1	0	0	0	0	0	1	0	1	1	1	1	1	0	1	0	0
SLX	157	381	3	L	21775874	21775874	0	0	0	0	0	0	0	0	0	0	0	0	0	0	0	0	0	0	0	0	0	0	1	0	0	0	0	0	1	0	0	0	0	0	0	0	0	0	0	0	0	0	0
SLX	158	71	1	S	111697697	111697697	1	0	0	0	1	0	0	0	1	0	1	0	1	0	0	0	1	0	1	1	1	0	1	0	1	1	1	1	1	0	1	1	1	1	1	0	1	0	0	0	1	0	1
SLX	159	2012	15	A	87672240	87672240	0	0	0	0	0	0	0	0	0	0	0	0	0	0	0	0	0	0	0	0	1	0	0	0	0	0	0	0	0	0	0	0	0	0	0	0	0	0	0	0	0	0	0
SLX	160	2122	18	A	43178722	43178722	0	0	0	0	0	0	0	0	0	0	0	0	0	0	0	0	0	0	0	0	0	0	0	0	0	0	0	0	0	0	0	0	0	0	1	0	0	0	0	0	0	0	0
SLX	161	434	3	A	84037695	84037695	0	0	0	0	0	0	0	0	0	0	0	0	0	0	0	0	0	0	0	0	0	0	0	0	0	0	0	0	0	0	0	0	0	0	0	0	0	0	1	0	0	0	0
SLX	162	1567	11	A	24749523	24749523	1	0	1	0	1	0	1	1	0	0	0	0	1	1	0	0	1	1	1	0	1	1	1	1	1	1	1	0	1	0	1	1	0	0	0	0	1	0	1	0	1	1	1
SLX	163	239	2	A	105818999	105818999	0	0	1	0	0	0	0	0	0	0	0	0	1	0	0	0	0	0	0	0	1	0	1	0	0	0	1	0	1	0	0	0	1	0	1	1	1	0	0	0	1	0	0
SLX	164	473	3	A	123928434	123928434	0	0	0	0	0	0	0	0	0	0	0	0	1	0	0	0	0	0	1	0	0	0	0	0	1	1	0	0	1	0	1	0	1	0	1	0	0	0	1	0	1	0	1
SLX	165	500	3	A	156523358	156523358	0	0	1	0	1	1	1	0	0	0	0	0	0	0	0	0	1	0	1	0	0	0	0	0	0	0	0	0	1	0	0	0	1	0	1	0	0	0	1	1	1	1	0
SLX	166	751	5	A	50821438	50821438	1	0	1	0	1	0	1	0	1	0	0	0	0	0	0	0	0	0	0	0	1	0	1	0	0	0	1	0	1	1	0	0	0	0	0	0	0	0	0	0	0	0	0
SLX	167	1615	11	A	80961516	80961516	0	0	0	0	0	0	0	0	1	0	0	0	0	0	1	0	0	0	1	0	1	0	0	0	0	0	0	0	0	0	1	1	1	1	1	0	1	0	0	0	1	0	0
SLX	168	995	6	A	124907212	124907212	1	0	0	0	0	0	0	0	0	0	0	0	0	0	0	0	0	0	NA	NA	0	0	0	0	0	0	0	0	1	0	0	0	0	0	0	0	0	0	0	0	0	0	0
SLX	169	2055	17	A	12694421	12694421	0	0	0	0	0	0	0	0	0	0	0	0	0	0	0	0	0	0	0	0	0	0	0	0	0	0	0	0	0	0	1	0	1	0	0	0	0	0	1	0	0	0	0
SLX	170	279	2	A	157736390	157736390	0	0	0	0	0	0	1	0	0	0	1	0	0	0	0	0	0	0	0	0	1	0	1	0	1	0	0	0	1	0	0	0	0	0	0	0	0	0	1	0	0	0	0
SLX	171	901	6	A	44792026	44792026	0	0	0	0	0	0	0	0	0	0	0	0	1	0	0	0	0	0	0	0	0	0	0	0	0	0	0	0	0	0	0	0	0	0	0	0	0	0	0	0	0	0	0
SLX	172	2043	16	A	74662885	74662885	0	0	0	0	0	0	0	0	0	0	0	0	0	0	0	0	0	0	0	0	1	0	0	0	0	0	0	0	1	0	0	0	0	0	0	0	0	0	0	0	0	0	0
SLX	173	637	4	L	130820842	130820842	0	0	0	0	0	0	0	0	0	0	0	0	0	0	0	0	0	0	0	0	0	0	0	0	0	0	0	0	0	0	0	0	0	0	0	0	0	0	0	0	1	0	0
SLX	174	163	2	A	11271152	11271152	1	0	1	0	1	0	1	0	1	1	1	0	1	0	1	0	1	0	0	0	0	0	0	0	0	0	1	0	0	0	1	0	1	0	1	0	1	0	0	0	1	0	0
SLX	175	521	3	A	183477548	183477548	0	0	0	0	0	0	0	0	0	0	0	0	0	0	0	0	0	0	0	0	0	0	0	0	0	0	1	0	1	1	0	0	0	0	0	0	0	0	0	0	0	0	0
SLX	176	1057	7	A	27986887	27986887	0	0	0	0	0	0	0	0	0	0	0	0	0	0	0	0	0	0	0	0	0	0	1	0	0	0	0	0	0	0	0	0	0	0	0	0	0	0	0	0	0	0	0
SLX	177	2093	17	A	75670643	75670643	NA	NA	NA	NA	NA	NA	NA	NA	NA	NA	NA	NA	NA	NA	NA	NA	NA	NA	NA	NA	NA	NA	NA	NA	NA	NA	NA	NA	NA	NA	NA	NA	NA	NA	NA	NA	NA	NA	NA	NA	NA	NA	NA
SLX	178	890	6	S	33138285	33138285	0	0	0	0	0	0	0	0	1	0	1	1	1	0	0	0	1	0	0	0	1	1	1	1	1	0	1	1	1	1	1	0	0	0	1	1	0	0	1	0	1	1	1
SLX	179	1700	12	A	31297904	31297904	1	0	1	0	1	0	0	0	1	0	0	0	1	0	0	0	0	0	1	0	1	1	1	0	0	0	1	0	1	1	1	0	1	0	1	0	0	0	0	0	1	1	1
SLX	180	350	2	A	226461921	226461921	1	0	NA	NA	0	0	NA	NA	0	0	0	0	0	0	0	0	0	0	1	0	0	0	1	0	0	0	0	0	NA	NA	0	0	0	0	0	0	1	0	0	0	0	0	0
SLX	181	2059	17	A	14358649	14358649	0	0	0	0	0	0	0	0	0	0	0	0	0	0	0	0	0	0	0	0	0	0	1	1	0	0	1	0	0	0	0	0	0	0	0	0	0	0	0	0	0	0	0
SLX	182	264	2	A	139351322	139351322	1	0	0	0	1	0	1	0	0	0	0	0	0	0	0	0	1	0	0	0	0	0	1	0	0	0	0	0	0	0	1	1	0	0	1	0	1	0	0	0	1	0	1
SLX	183	1672	12	A	7495239	7495239	1	1	1	1	0	0	1	0	0	0	1	1	1	0	1	0	1	1	1	1	0	0	0	0	NA	NA	0	0	0	0	0	0	1	0	1	1	0	0	NA	NA	1	0	NA
SLX	184	2032	16	A	47970849	47970849	0	0	0	0	0	0	0	0	0	0	0	0	0	0	0	0	0	0	0	0	0	0	1	0	0	0	0	0	1	0	0	0	0	0	1	0	0	0	0	0	0	0	0
SLX	185	2140	18	A	56925967	56925967	1	0	0	0	0	0	0	0	0	0	0	0	0	0	0	0	0	0	0	0	1	1	1	0	1	0	0	0	0	0	1	1	1	0	1	1	0	0	0	0	0	0	0
SLX	186	545	4	A	18913329	18913329	0	0	0	0	0	0	0	0	0	0	0	0	0	0	0	0	0	0	0	0	0	0	0	0	1	0	0	0	0	0	1	0	0	0	0	0	1	0	0	0	0	0	1
SLX	187	1536	10	A	127120693	127120693	0	0	0	0	0	0	0	0	0	0	0	0	0	0	0	0	0	0	0	0	0	0	0	0	0	0	0	0	0	0	0	0	0	0	0	0	0	0	0	0	0	0	0
SLX	188	1699	12	A	31012001	31012001	1	0	0	0	0	0	0	0	1	0	0	0	0	0	0	0	1	0	0	0	0	0	0	0	0	0	0	0	0	0	0	0	0	0	0	0	0	0	0	0	0	0	0
SLX	189	200	2	A	50570163	50570163	0	0	0	0	0	0	0	0	0	0	0	0	0	0	0	0	0	0	0	0	1	0	0	0	1	0	1	0	1	0	0	0	0	0	0	0	0	0	0	0	0	0	0
SLX	190	618	4	A	111154410	111154410	0	0	0	0	0	0	0	0	0	0	0	0	0	0	0	0	0	0	0	0	0	0	1	0	0	0	0	0	0	0	1	1	1	0	1	0	0	0	0	0	0	0	0
SLX	191	1993	15	A	60873084	60873084	0	0	1	0	0	0	0	0	0	0	1	0	1	0	1	0	0	0	1	0	0	0	0	0	0	0	0	0	0	0	1	1	1	1	1	0	1	1	1	0	1	0	0
SLX	192	2299	X	A	144792230	144792230	0	0	0	0	0	0	0	0	0	0	0	0	0	0	0	0	0	0	0	0	0	0	0	0	0	0	0	0	0	0	0	0	0	0	1	0	0	0	0	0	0	0	0
SLX	193	800	5	A	104678763	104678763	0	0	0	0	0	0	0	0	0	0	0	0	0	0	1	0	0	0	1	0	1	0	0	0	0	0	1	1	1	0	0	0	0	0	1	0	1	0	0	0	0	0	0
454	194	94	2	A	46782434	46782474	1	0	1	0	1	1	1	0	1	1	0	0	1	1	1	0	1	1	1	0	1	0	1	1	1	1	1	1	1	1	1	1	0	0	1	0	0	0	0	0	1	1	1
454	195	558	9	A	21099523	21099523	1	0	1	0	0	0	1	0	0	0	1	1	1	0	0	0	0	0	1	0	0	0	0	0	1	0	1	0	1	0	0	0	1	1	1	0	1	0	1	1	0	0	1
454	196	289	4	A	139444649	139444649	1	1	1	1	1	0	1	1	1	0	1	0	1	0	1	0	1	0	1	1	0	0	1	0	0	0	0	0	1	0	1	0	0	0	1	1	1	0	0	0	1	1	0
454	197	51	1	A	188149972	188149972	0	0	0	0	0	0	1	0	0	0	1	0	0	0	1	0	1	0	0	0	0	0	0	0	0	0	0	0	0	0	0	0	0	0	0	0	1	0	1	0	0	0	0
454	198	1017	4	L	46702534	46702534	1	1	1	1	1	1	1	1	1	1	1	1	1	1	1	1	0	0	1	1	1	0	1	0	0	0	0	0	1	0	1	1	1	1	0	0	1	0	1	1	1	1	0
454	199	688	11	A	130181132	130181132	1	1	1	1	1	1	1	0	1	0	1	0	1	0	1	1	1	0	1	1	1	1	1	1	0	0	1	0	0	0	1	1	1	1	1	1	1	1	1	1	1	0	1
454	200	435	6	A	166199883	166199883	0	0	0	0	1	0	1	0	1	0	0	0	0	0	0	0	0	0	0	0	0	0	0	0	0	0	1	0	0	0	0	0	1	0	0	0	0	0	1	0	0	0	1
454	201	333	5	A	78026592	78026592	0	0	0	0	0	0	0	0	1	0	1	0	0	0	0	0	1	0	0	0	0	0	0	0	0	0	1	0	0	0	0	0	0	0	0	0	0	0	0	0	0	0	0
454	202	1009	3	L	133017420	133017420	0	0	1	0	0	0	0	0	0	0	0	0	0	0	0	0	0	0	0	0	0	0	0	0	0	0	0	0	0	0	0	0	0	0	0	0	0	0	0	0	0	0	0
454	203	284	4	A	130285574	130285574	0	0	0	0	0	0	0	0	0	0	0	0	0	0	0	0	0	0	0	0	0	0	0	0	0	0	0	0	0	0	0	0	0	0	0	0	0	0	0	0	0	0	0
454	204	882	17	A	10019291	10019291	1	0	1	0	NA	NA	0	0	0	0	0	0	0	0	1	0	NA	NA	0	0	0	0	0	0	0	0	1	0	0	0	0	0	0	0	NA	NA	0	0	NA	NA	0	0	NA
454	205	562	9	A	30724683	30724683	0	0	1	1	0	0	0	0	1	0	1	0	0	0	0	0	0	0	1	0	1	0	1	1	0	0	0	0	1	0	1	0	0	0	0	0	1	0	1	1	1	1	0
454	206	629	10	A	106427927	106427927	0	0	0	0	1	0	0	0	0	0	0	0	0	0	0	0	0	0	0	0	1	0	0	0	0	0	1	0	0	0	0	0	0	0	0	0	0	0	0	0	0	0	0
454	207	72	2	A	557388	557388	0	0	0	0	0	0	0	0	0	0	0	0	0	0	0	0	0	0	0	0	0	0	0	0	0	0	0	0	0	0	0	0	0	0	0	0	0	0	0	0	0	0	0
454	208	465	7	A	77575129	77575129	1	1	0	0	0	0	1	0	0	0	0	0	0	0	1	0	1	0	0	0	0	0	0	0	0	0	0	0	0	0	1	1	1	1	1	0	1	0	1	0	1	1	1
454	209	811	14	A	44083829	44083829	1	0	1	1	1	0	1	1	1	1	1	1	1	1	1	1	1	1	1	1	0	0	1	0	1	1	1	1	1	1	1	1	1	1	1	1	1	1	1	1	1	1	1
454	210	908	17	A	73858914	73858914	paralog?	0	1	0	1	0	1	0	1	0	1	0	1	0	1	0	1	0	1	0	1	0	1	0	1	0	1	0	1	0	1	0	1	0	1	0	1	0	1	0	1	0	1
454	211	764	13	A	41838086	41838086	1	0	1	0	0	0	1	0	0	0	1	1	0	0	1	0	1	0	1	1	0	0	0	0	0	0	0	0	1	1	1	0	1	0	1	1	0	0	1	0	1	1	1
454	212	69	1	A	237492888	237492888	0	0	0	0	0	0	1	1	1	0	0	0	0	0	1	0	0	0	0	0	1	1	0	0	1	0	1	0	0	0	0	0	0	0	0	0	0	0	0	0	0	0	1
454	213	794	13	A	104512948	104512948	0	0	1	1	1	0	1	0	0	0	1	1	0	0	1	0	1	1	0	0	1	1	1	1	1	1	1	1	1	1	1	1	1	1	1	1	1	1	1	1	1	1	1
454	214	203	3	A	113936194	113936194	0	0	0	0	1	0	1	0	1	0	1	0	0	0	0	0	0	0	1	0	1	0	1	0	0	0	0	0	0	0	1	0	0	0	0	0	1	0	0	0	0	0	1
454	215	1000	2	L	178384500	178384500	0	0	0	0	1	0	1	0	1	0	0	0	1	0	0	0	0	0	1	0	1	1	1	1	1	0	1	1	1	0	0	0	1	0	0	0	1	1	0	0	1	0	0
454	216	976	X	A	1643503	1643503	1	0	0	0	0	0	0	0	0	0	1	0	0	0	0	0	0	0	0	0	0	0	0	0	0	0	0	0	0	0	1	1	1	0	1	1	1	1	1	0	1	1	1
454	217	833	15	A	33883601	33883601	0	0	1	1	0	0	0	0	0	0	1	0	0	0	0	0	0	0	0	0	0	0	0	0	0	0	1	0	1	0	1	1	0	0	0	0	0	0	0	0	0	0	1
454	218	165	2	A	233554134	233554134	1	0	0	0	1	0	1	0	0	0	1	1	1	1	0	0	0	0	0	0	1	1	1	1	1	0	1	1	1	1	1	0	0	0	1	0	1	0	1	1	1	0	1
454	219	4	1	A	43981512	43981512	0	0	0	0	1	0	1	1	1	0	1	1	0	0	1	0	0	0	0	0	0	0	1	0	1	0	0	0	0	0	0	0	1	0	0	0	1	0	0	0	1	0	0
454	220	759	13	A	29502162	29502162	0	0	0	0	0	0	1	0	0	0	0	0	0	0	0	0	0	0	0	0	0	0	0	0	0	0	0	0	0	0	0	0	0	0	0	0	0	0	0	0	0	0	0
454	221	276	4	A	104964058	104964058	1	0	1	0	1	1	1	0	1	0	1	0	0	0	1	0	1	1	0	0	1	0	1	0	0	0	0	0	0	0	0	0	1	0	1	0	1	1	1	0	1	1	1
454	222	124	2	A	141830619	141830619	0	0	0	0	1	0	0	0	1	0	0	0	0	0	0	0	0	0	0	0	0	0	0	0	0	0	0	0	0	0	0	0	0	0	0	0	0	0	0	0	0	0	0
454	223	434	6	A	163387376	163387376	1	0	1	0	1	0	1	0	1	1	1	0	0	0	0	0	0	0	0	0	0	0	1	1	0	0	0	0	1	0	1	1	0	0	1	1	1	1	1	0	1	1	1
454	224	232	3	A	179593737	179593737	0	0	1	1	0	0	0	0	1	1	1	0	1	1	NA	0	0	0	NA	NA	0	0	NA	NA	0	0	0	0	1	1	0	0	0	0	1	0	0	0	0	0	0	0	0
454	225	70	1	A	239975241	239975241	1	0	1	0	0	0	1	0	0	0	0	0	0	0	0	0	0	0	1	0	0	0	0	0	0	0	0	0	0	0	0	0	0	0	0	0	0	0	0	0	0	0	0
454	226	586	9	A	119430553	119430553	1	0	1	1	0	0	0	0	0	0	0	0	1	0	1	0	1	0	0	0	1	0	1	0	0	0	1	0	1	0	1	0	0	0	0	0	0	0	0	0	0	0	1
454	227	873	16	A	79405577	79405577	0	0	0	0	0	0	0	0	1	0	0	0	0	0	0	0	1	0	0	0	0	0	0	0	0	0	1	1	1	0	0	0	0	0	0	0	0	0	0	0	0	0	0
454	228	122	2	A	139097256	139097256	1	0	0	0	1	0	0	0	0	0	0	0	0	0	0	0	0	0	0	0	0	0	0	0	0	0	0	0	0	0	0	0	1	1	0	0	0	0	0	0	1	0	0
454	229	915	18	A	23351010	23351010	0	0	0	0	0	0	1	0	0	0	0	0	0	0	0	0	0	0	0	0	0	0	0	0	0	0	0	0	0	0	0	0	0	0	0	0	0	0	0	0	0	0	0
454	230	990	1	L	193525612	193525612	0	0	0	0	0	0	0	0	0	0	0	0	0	0	0	0	0	0	0	0	0	0	0	0	0	0	0	0	0	0	0	0	0	0	0	0	0	0	0	0	0	0	0
454	231	1080	16	L	69585522	69585522	1	0	1	0	1	0	1	0	1	0	1	0	1	0	1	0	1	0	1	0	1	0	1	0	1	0	1	0	1	0	1	0	1	0	1	0	1	0	1	0	1	0	1
454	232	579	9	A	96354076	96354076	1	0	1	0	1	0	0	0	1	0	1	0	0	0	0	0	0	0	1	0	0	0	0	0	0	0	0	0	0	0	0	0	0	0	1	0	1	0	1	0	1	0	1
454	233	925	18	A	55301087	55301087	0	0	1	0	0	0	1	0	0	0	0	0	0	0	0	0	0	0	0	0	0	0	1	0	0	0	0	0	0	0	1	0	1	0	1	0	0	0	0	0	0	0	0
454	234	212	3	A	146170559	146170559	1	0	1	1	1	1	1	0	1	1	1	0	1	1	1	1	0	0	1	1	1	1	1	0	1	1	1	0	0	0	0	0	1	0	0	0	1	1	0	0	0	0	1
454	235	964	21	A	32320390	32320390	1	0	1	0	0	0	1	0	0	0	0	0	0	0	1	1	0	0	1	0	1	0	0	0	0	0	0	0	0	0	1	0	0	0	1	0	1	0	0	0	1	0	1
454	236	81	2	A	21650327	21650327	1	1	1	1	1	1	1	1	1	1	1	1	1	1	1	1	1	1	1	1	1	1	1	1	1	1	1	1	1	1	1	1	1	1	1	1	1	1	1	1	1	1	1
454	237	747	12	A	102278550	102278550	0	0	0	0	0	0	1	0	1	0	0	0	0	0	0	0	0	0	0	0	0	0	0	0	0	0	0	0	0	0	0	0	0	0	0	0	0	0	0	0	0	0	0
454	238	1070	13	L	60360332	60360332	0	0	1	1	0	0	1	0	1	1	1	0	1	0	1	1	1	0	0	0	1	0	1	1	0	0	0	0	1	1	1	1	1	1	1	1	1	1	1	1	1	1	1
454	239	510	8	A	41389615	41389615	1	1	0	0	1	1	1	0	1	1	1	0	1	1	1	0	1	1	1	0	0	0	1	0	1	1	0	0	1	0	1	1	1	1	1	1	1	1	1	1	1	1	1
454	240	350	5	A	139575321	139575321	1	0	0	0	1	1	0	0	0	0	0	0	0	0	1	0	1	0	0	0	1	0	0	0	0	0	0	0	0	0	1	0	0	0	0	0	1	0	0	0	1	0	1
454	241	105	2	A	66512494	66512494	1	1	1	0	1	1	1	0	1	1	1	1	0	0	1	0	1	0	1	1	0	0	1	0	0	0	1	0	NA	NA	1	0	0	0	0	0	1	0	1	0	1	1	1
454	242	155	2	A	213685310	213685310	1	1	0	0	1	1	1	1	0	0	0	0	0	0	0	0	0	0	NA	NA	1	0	1	0	0	0	1	0	1	0	0	0	0	0	1	0	0	0	0	0	0	0	0
454	243	351	5	A	141738830	141738830	0	0	1	0	0	0	1	1	0	0	0	0	0	0	0	0	0	0	1	0	1	0	1	1	1	1	1	0	1	0	0	0	1	0	0	0	1	1	0	0	0	0	1
454	244	815	14	A	55507664	55507664	1	1	1	0	0	0	1	1	1	1	0	0	1	1	1	0	1	1	1	1	1	0	1	0	1	1	1	0	1	0	0	0	1	0	1	0	1	1	1	1	1	0	1
454	245	637	10	A	129080282	129080282	1	0	1	1	1	1	1	1	0	0	0	0	0	0	0	0	1	0	1	0	0	0	0	0	0	0	1	0	0	0	0	0	1	1	0	0	0	0	0	0	1	0	0
454	246	965	21	A	36159798	36159798	1	0	1	1	1	0	1	0	1	0	1	1	1	1	1	1	1	0	1	0	0	0	0	0	0	0	1	0	0	0	0	0	1	0	0	0	1	0	0	0	1	1	0
454	247	832	15	A	33260908	33260908	1	0	1	0	0	0	0	0	1	0	0	0	1	1	0	0	0	0	1	0	1	0	0	0	0	0	0	0	0	0	1	1	1	1	1	0	0	0	1	1	1	1	1
454	248	701	12	A	25354214	25354214	0	0	1	1	1	0	1	1	1	1	1	1	0	0	1	0	1	0	1	0	0	0	0	0	0	0	0	0	0	0	1	0	0	0	1	0	1	0	0	0	0	0	1
454	249	548	8	A	137131386	137131386	1	0	1	0	1	0	0	0	0	0	0	0	0	0	1	0	0	0	1	0	0	0	0	0	0	0	0	0	0	0	0	0	0	0	1	1	0	0	0	0	0	0	0
454	250	357	5	A	158649735	158649735	1	0	1	0	1	1	1	0	1	1	1	0	1	0	0	0	0	0	1	0	0	0	1	0	0	0	1	1	0	0	1	0	1	1	1	0	1	1	0	0	1	0	0
454	251	408	6	A	102327257	102327257	0	0	0	0	1	0	0	0	0	0	0	0	1	0	0	0	0	0	1	0	0	0	0	0	1	0	0	0	1	0	1	0	1	0	0	0	1	0	1	1	1	0	0
454	252	864	16	A	52432480	52432480	0	0	1	0	1	0	1	0	1	0	1	0	1	0	1	1	1	0	0	0	1	0	1	1	0	0	0	0	1	0	0	0	0	0	0	0	0	0	1	0	1	1	1
454	253	1029	6	L	13299009	13299009	0	0	1	0	1	0	0	0	1	0	1	0	1	1	0	0	0	0	1	0	0	0	0	0	0	0	0	0	0	0	0	0	1	0	0	0	0	0	0	0	0	0	1
454	254	621	10	A	71280179	71280179	1	0	1	1	1	1	1	1	1	0	1	1	1	1	1	1	1	0	1	1	1	0	1	1	NA	NA	1	1	1	0	1	1	1	0	1	1	1	1	1	0	1	1	1
454	255	0	1	A	20129669	20129669	1	0	0	0	0	0	0	0	0	0	1	0	0	0	0	0	1	0	0	0	0	0	0	0	0	0	0	0	0	0	0	0	0	0	0	0	0	0	0	0	0	0	0
454	256	618	10	A	68731831	68731831	1	1	1	1	1	1	1	0	1	0	1	1	1	1	1	1	1	1	1	1	0	0	1	0	1	0	1	0	1	0	1	0	1	0	1	0	0	0	1	0	0	0	1
454	257	876	16	A	81965823	81965823	0	0	0	0	0	0	0	0	0	0	0	0	0	0	0	0	0	0	0	0	0	0	0	0	0	0	0	0	0	0	0	0	0	0	0	0	0	0	0	0	0	0	0
454	258	446	7	A	18311847	18311847	0	0	0	0	1	0	0	0	0	0	0	0	0	0	0	0	0	0	0	0	1	1	0	0	0	0	1	0	0	0	0	0	0	0	0	0	0	0	0	0	0	0	0
454	259	41	1	A	176664228	176664228	NA	NA	NA	NA	NA	NA	NA	NA	NA	NA	NA	NA	NA	NA	NA	NA	NA	NA	NA	NA	NA	NA	NA	NA	NA	NA	NA	NA	NA	NA	NA	NA	NA	NA	NA	NA	NA	NA	NA	NA	NA	NA	NA
454	260	1044	7	L	107616496	107616496	1	1	1	1	1	1	1	1	1	1	1	1	1	0	1	0	1	1	1	1	1	1	1	0	1	0	1	1	1	1	1	1	1	1	1	1	1	1	1	1	1	1	1
454	261	929	18	A	57864699	57864699	1	0	0	0	1	0	0	0	1	0	1	1	1	0	1	0	0	0	1	0	0	0	0	0	0	0	0	0	1	0	1	0	1	0	1	0	0	0	1	0	1	1	0
454	262	393	6	A	72311092	72311092	1	1	1	0	1	0	1	0	0	0	1	0	0	0	0	0	1	0	0	0	1	0	0	0	1	0	0	0	1	0	1	0	1	1	0	0	1	1	0	0	1	0	1
454	263	128	2	A	152956525	152956525	1	1	1	1	1	0	1	0	1	1	1	1	1	1	1	1	1	1	1	1	0	0	1	0	1	0	0	0	0	0	1	0	1	0	0	0	1	0	1	1	1	0	1
454	264	226	3	A	170957014	170957014	0	0	1	0	1	1	1	1	0	0	0	0	0	0	0	0	1	1	1	0	0	0	0	0	0	0	0	0	0	0	0	0	1	0	0	0	1	0	0	0	1	0	1
454	265	762	13	A	41469558	41469558	1	0	0	0	0	0	0	0	1	0	0	0	0	0	0	0	1	0	0	0	0	0	1	0	1	0	0	0	0	0	0	0	0	0	0	0	1	1	0	0	0	0	1
454	266	353	5	A	142335185	142335185	0	0	0	0	1	0	1	0	1	0	1	0	0	0	0	0	0	0	0	0	1	0	0	0	0	0	0	0	0	0	1	0	1	1	1	0	1	1	0	0	0	0	1
454	267	813	14	A	50788749	50788749	1	0	1	1	1	1	1	1	1	1	1	1	0	0	1	0	1	0	1	1	0	0	1	0	1	0	1	0	1	0	1	0	0	0	1	0	1	0	0	0	1	0	1
454	268	604	10	A	48039950	48039950	1	1	1	1	1	0	0	0	1	1	1	0	1	0	1	1	1	1	0	0	0	0	0	0	0	0	0	0	0	0	1	0	NA	NA	0	0	0	0	0	0	0	0	1
454	269	625	10	A	87953285	87953285	1	0	0	0	1	0	1	0	1	0	0	0	0	0	0	0	1	0	1	0	0	0	0	0	0	0	0	0	0	0	1	1	0	0	1	0	1	1	1	0	0	0	0
454	270	185	3	A	45517656	45517656	0	0	1	0	1	0	1	0	1	0	1	1	1	1	1	1	1	0	1	1	0	0	0	0	0	0	0	0	0	0	1	0	1	0	1	1	1	1	1	1	1	0	1
454	271	620	10	A	70978752	70978752	0	0	1	0	0	0	0	0	1	1	0	0	0	0	0	0	0	0	1	0	0	0	0	0	0	0	0	0	0	0	0	0	0	0	1	0	0	0	0	0	0	0	0
454	272	974	22	A	28944056	28944056	0	0	1	0	0	0	0	0	0	0	0	0	0	0	0	0	0	0	0	0	0	0	0	0	0	0	0	0	0	0	0	0	0	0	0	0	0	0	0	0	0	0	0
454	273	264	4	A	73189590	73189590	0	0	1	0	NA	NA	1	1	1	1	0	0	1	1	1	1	NA	NA	0	0	0	0	0	0	0	0	0	0	0	0	0	0	0	0	0	0	1	0	1	1	0	0	1
454	274	617	10	A	68006765	68006765	1	0	1	0	0	0	1	0	1	0	1	0	1	0	1	0	1	0	1	0	0	0	0	0	0	0	0	0	0	0	0	0	1	0	0	0	0	0	0	0	1	0	0
454	275	674	11	A	95011234	95011234	0	0	0	0	0	0	1	1	1	0	1	0	0	0	0	0	1	0	0	0	0	0	0	0	0	0	0	0	0	0	0	0	1	0	0	0	0	0	0	0	0	0	0
454	276	783	13	A	91059285	91059285	1	0	1	1	1	0	1	1	1	1	1	1	NA	NA	1	1	1	1	1	0	1	1	1	0	0	0	0	0	0	0	1	0	1	1	1	0	1	1	NA	NA	1	1	1
454	277	235	3	A	190365905	190365905	1	0	0	0	1	0	0	0	1	1	1	0	0	0	0	0	0	0	0	0	0	0	1	0	0	0	0	0	1	1	1	1	1	0	1	0	1	0	1	1	1	0	1
454	278	113	2	A	105952057	105952057	1	0	0	0	1	1	0	0	0	0	1	0	0	0	0	0	1	0	1	0	0	0	0	0	1	0	0	0	1	1	0	0	1	0	0	0	0	0	0	0	1	0	0
454	279	135	2	A	173024969	173024969	0	0	0	0	0	0	0	0	1	0	1	0	0	0	0	0	0	0	0	0	1	0	1	1	0	0	0	0	1	0	0	0	0	0	0	0	0	0	0	0	0	0	0
454	280	65	1	A	227026541	227026541	0	0	1	0	1	0	0	0	0	0	1	0	1	0	0	0	1	0	1	0	1	0	1	0	1	0	1	0	1	1	0	0	0	0	0	0	0	0	1	0	1	0	0
454	281	237	3	A	196249806	196249806	1	0	1	0	0	0	1	0	1	0	1	1	1	0	1	0	1	0	0	0	0	0	0	0	0	0	0	0	0	0	0	0	0	0	0	0	0	0	0	0	0	0	0
454	282	302	4	A	179435305	179435305	1	0	1	0	1	0	1	0	0	0	1	0	1	0	1	0	1	1	1	1	0	0	0	0	0	0	0	0	0	0	1	1	1	0	1	0	1	1	1	1	1	0	1
454	283	108	2	A	73978987	73978987	1	1	1	0	1	1	1	0	1	1	1	1	1	1	1	1	1	0	1	1	0	0	1	0	0	0	0	0	1	0	0	0	1	0	0	0	1	1	1	1	1	0	1
454	284	904	17	A	69195116	69195116	0	0	0	0	1	0	0	0	0	0	0	0	0	0	1	0	0	0	0	0	1	0	0	0	0	0	0	0	0	0	0	0	0	0	0	0	0	0	0	0	0	0	0
454	285	842	15	A	61074137	61074137	1	0	1	0	1	0	1	0	1	0	0	0	0	0	0	0	1	0	0	0	0	0	0	0	0	0	0	0	0	0	0	0	0	0	0	0	0	0	0	0	0	0	0
454	286	356	5	A	155223201	155223201	1	1	1	0	1	0	1	0	0	0	1	0	1	1	1	0	1	1	1	0	0	0	1	0	0	0	NA	NA	0	0	0	0	1	0	1	1	0	0	1	1	1	0	0
454	287	227	3	A	173109067	173109067	1	0	1	0	0	0	1	0	1	0	1	0	1	0	1	0	1	1	1	0	0	0	1	0	1	0	1	0	1	1	1	0	1	0	NA	0	0	0	1	1	0	0	1
454	288	1004	3	L	20065521	20065521	0	0	1	0	0	0	0	0	0	0	0	0	0	0	0	0	1	0	0	0	0	0	0	0	0	0	0	0	0	0	0	0	0	0	0	0	0	0	0	0	0	0	0
454	289	277	4	A	112917873	112917873	0	0	1	1	1	1	1	0	1	0	0	0	1	0	0	0	0	0	1	0	1	0	0	0	0	0	1	0	1	0	0	0	1	0	1	1	1	1	1	0	1	0	1
454	290	948	20	A	8618603	8618603	0	0	1	1	1	0	1	1	1	0	1	0	1	1	1	0	1	1	1	0	1	1	0	0	1	0	0	0	0	0	1	1	1	0	1	0	1	0	1	1	1	0	1
454	291	771	13	A	61486959	61486959	1	0	0	0	0	0	0	0	1	0	1	0	1	0	0	0	1	0	1	0	1	0	1	0	1	0	1	0	0	0	1	0	1	1	0	0	0	0	1	0	0	0	0
454	292	182	3	A	38374710	38374710	1	1	1	1	1	1	1	1	1	1	1	1	1	1	1	1	1	1	1	1	1	0	1	1	1	0	1	0	1	1	1	1	1	1	1	1	1	1	1	1	1	1	1
454	293	730	12	A	75347185	75347185	1	0	1	0	0	0	1	0	0	0	1	0	0	0	1	1	0	0	1	0	1	0	1	0	0	0	1	0	0	0	0	0	0	0	0	0	0	0	0	0	0	0	0
454	294	1024	5	L	33669097	33669097	1	0	1	1	1	1	1	1	1	1	1	1	1	1	1	1	1	1	1	1	0	0	0	0	0	0	0	0	1	1	1	0	1	1	1	0	1	1	1	1	1	0	1
454	295	1049	9	L	5481417	5481417	0	0	0	0	0	0	0	0	1	0	0	0	0	0	1	0	1	0	0	0	0	0	0	0	0	0	0	0	0	0	0	0	0	0	1	0	1	0	0	0	0	0	0
454	296	602	10	A	36633627	36633627	1	0	0	0	1	0	1	1	1	1	1	1	1	0	0	0	1	0	1	0	1	0	0	0	0	0	0	0	0	0	1	0	1	1	1	0	1	0	1	1	0	0	0
454	297	946	19	A	61715390	61715390	0	0	0	0	1	0	1	0	1	0	0	0	0	0	1	0	1	0	0	0	1	0	0	0	1	0	0	0	0	0	1	0	0	0	0	0	0	0	0	0	1	0	0
454	298	714	12	A	42004195	42004195	0	0	1	0	1	0	1	0	1	0	1	0	0	0	0	0	NA	NA	1	1	1	0	0	0	1	0	1	0	1	0	1	1	1	1	1	0	1	1	1	1	1	1	1
454	299	987	1	L	95574436	95574436	0	0	0	0	0	0	0	0	1	0	0	0	0	0	0	0	0	0	0	0	0	0	0	0	0	0	0	0	0	0	1	0	0	0	0	0	0	0	0	0	0	0	0
454	300	795	13	A	107517809	107517809	1	0	0	0	1	0	1	1	1	1	1	0	0	0	0	0	1	1	1	1	1	0	0	0	0	0	1	0	0	0	1	1	1	0	0	0	1	0	1	0	1	0	1
454	301	971	22	A	20864135	20864135	0	0	0	0	1	1	1	1	1	0	0	0	1	0	0	0	0	0	0	0	1	0	1	0	1	1	0	0	0	0	1	0	0	0	1	0	1	0	1	1	1	0	1
454	302	814	14	A	54865605	54865605	1	0	1	0	1	0	1	0	1	0	0	0	1	0	1	0	0	0	1	0	0	0	0	0	0	0	0	0	0	0	0	0	1	1	0	0	1	0	1	1	1	0	1
454	303	784	13	A	91311974	91311974	1	0	0	0	1	1	1	1	1	0	1	0	1	1	1	0	1	0	1	0	1	0	0	0	0	0	0	0	1	0	1	0	0	0	0	0	1	1	1	0	0	0	0
454	304	1031	6	L	63426168	63426168	1	1	1	0	1	0	1	1	0	0	0	0	0	0	0	0	0	0	0	0	0	0	1	0	0	0	0	0	0	0	0	0	1	0	0	0	0	0	0	0	0	0	0
454	305	1053	9	L	110604789	110604789	0	0	0	0	1	0	1	0	0	0	0	0	0	0	1	0	0	0	1	0	0	0	0	0	0	0	0	0	0	0	0	0	0	0	0	0	0	0	0	0	1	0	1
454	306	1091	X	L	5443391	5443391	0	0	0	0	0	0	0	0	0	0	0	0	0	0	0	0	0	0	0	0	0	0	0	0	0	0	0	0	0	0	0	0	0	0	0	0	0	0	0	0	0	0	0
454	307	77	2	A	11271157	11271157	1	0	1	0	1	0	1	0	1	1	1	0	1	0	1	0	1	0	0	0	0	0	0	0	0	0	1	0	0	0	0	0	1	0	1	0	1	0	0	0	1	0	0
454	308	1003	2	L	230049811	230049811	1	0	0	0	0	0	0	0	0	0	0	0	0	0	0	0	0	0	0	0	0	0	0	0	1	0	0	0	0	0	1	0	0	0	0	0	0	0	1	0	0	0	0
454	309	820	14	A	74569319	74569319	1	0	1	0	1	1	1	1	1	0	1	0	1	1	1	1	0	0	1	1	1	0	0	0	1	0	0	0	0	0	1	1	1	1	1	1	1	1	1	1	1	1	1
454	310	544	8	A	129314110	129314110	1	0	1	0	0	0	1	0	1	1	1	0	1	1	0	0	1	0	1	0	0	0	0	0	0	0	0	0	1	0	1	0	1	0	0	0	NA	NA	1	0	1	0	0
454	311	383	6	A	52037630	52037630	NA	NA	NA	NA	NA	NA	NA	NA	NA	NA	NA	NA	NA	NA	NA	NA	NA	NA	NA	NA	NA	NA	NA	NA	NA	NA	NA	NA	NA	NA	NA	NA	NA	NA	NA	NA	NA	NA	NA	NA	NA	NA	NA
454	312	953	20	A	29638874	29638874	0	0	0	0	1	0	0	0	0	0	NA	0	NA	0	NA	0	NA	0	NA	0	NA	0	NA	0	NA	0	NA	0	NA	0	NA	0	NA	0	NA	0	NA	0	NA	0	NA	0	NA
454	313	819	14	A	64084788	64084788	1	1	1	1	1	0	1	0	1	1	1	0	1	0	1	1	1	1	1	1	1	1	0	0	NA	NA	1	0	0	0	1	1	1	0	1	1	1	0	1	1	1	1	1
454	314	80	2	A	15437003	15437003	1	1	1	0	1	0	1	0	0	0	1	0	0	0	1	0	1	0	1	1	1	0	0	0	1	0	1	1	0	0	1	0	0	0	1	0	1	0	1	0	0	0	1
454	315	633	10	A	115240275	115240275	1	0	0	0	0	0	0	0	0	0	1	0	0	0	1	0	0	0	0	0	0	0	0	0	0	0	0	0	0	0	0	0	0	0	1	0	1	1	NA	NA	0	0	NA
454	316	282	4	A	125878458	125878458	0	0	1	0	1	0	0	0	0	0	0	0	0	0	0	0	1	0	0	0	0	0	1	0	0	0	0	0	1	0	1	0	1	0	1	0	0	0	0	0	1	0	0
454	317	246	4	A	40395496	40395496	1	1	0	0	0	0	1	1	1	0	0	0	1	0	0	0	0	0	0	0	1	0	1	0	0	0	1	1	0	0	1	0	1	1	1	0	0	0	1	1	1	0	0
454	318	839	15	A	52236281	52236281	0	0	1	0	1	0	0	0	1	0	0	0	1	0	0	0	1	0	1	0	0	0	0	0	1	0	1	1	1	0	1	0	1	1	1	1	1	0	0	0	0	0	0
454	319	263	4	A	70448261	70448261	1	0	0	0	1	1	1	0	0	0	0	0	0	0	1	0	0	0	1	0	1	0	1	0	0	0	0	0	1	0	0	0	0	0	0	0	0	0	0	0	1	1	0
454	320	682	11	A	105549790	105549790	1	1	0	0	1	0	1	1	1	0	1	1	1	0	1	1	0	0	1	0	0	0	0	0	1	0	1	0	1	0	1	0	1	0	1	0	1	1	1	0	0	0	0
454	321	769	13	A	58294880	58294880	1	1	1	1	1	0	1	1	1	1	1	0	1	1	1	1	1	1	1	1	1	1	1	0	1	1	1	1	1	1	1	1	1	1	1	1	1	1	1	1	1	1	1
454	322	1072	14	L	27371098	27371098	1	0	1	0	1	0	1	0	1	0	1	0	1	0	0	0	1	0	1	0	1	0	1	0	1	0	1	0	1	0	1	0	1	0	1	0	1	0	1	0	1	0	1
454	323	433	6	A	157439366	157439366	0	0	0	0	0	0	1	0	0	0	1	0	1	0	0	0	0	0	1	0	0	0	0	0	0	0	0	0	0	0	1	0	0	0	1	0	0	0	0	0	0	0	0
454	324	151	2	A	205360169	205360169	1	0	0	0	0	0	1	0	0	0	0	0	0	0	1	0	0	0	1	1	1	1	1	0	0	0	1	0	0	0	0	0	0	0	1	0	1	0	0	0	0	0	0
454	325	17	1	A	80071686	80071686	0	0	0	0	1	1	0	0	1	0	0	0	1	0	1	1	1	0	0	0	0	0	0	0	0	0	0	0	NA	NA	0	0	0	0	0	0	0	0	0	0	0	0	0
454	326	758	13	A	28436875	28436875	1	1	1	0	1	1	1	0	0	0	1	0	1	0	1	1	0	0	0	0	0	0	1	0	0	0	1	0	0	0	1	1	1	1	1	0	1	1	1	1	1	0	1
454	327	605	10	A	51908812	51908812	1	0	0	0	0	0	0	0	0	0	1	0	0	0	0	0	1	0	1	1	0	0	0	0	0	0	1	0	1	0	0	0	0	0	0	0	0	0	0	0	0	0	0
454	328	913	18	A	4345872	4345872	1	0	0	0	1	0	0	0	0	0	1	0	1	0	1	0	1	0	1	1	0	0	0	0	0	0	1	0	1	0	0	0	1	1	1	0	0	0	0	0	1	0	0
454	329	920	18	A	34766543	34766543	1	0	1	0	1	0	1	0	1	0	1	1	1	0	1	0	1	1	1	1	1	0	1	0	1	0	0	0	0	0	1	0	1	1	1	1	1	0	1	1	1	1	1
454	330	271	4	A	86318328	86318328	0	0	0	0	1	0	0	0	1	0	1	0	0	0	0	0	0	0	0	0	1	0	1	0	1	1	0	0	1	1	0	0	0	0	0	0	1	1	0	0	1	0	0
454	331	966	21	A	36242953	36242953	0	0	0	0	0	0	1	0	NA	NA	0	0	0	0	0	0	0	0	1	1	0	0	0	0	1	0	0	0	0	0	0	0	0	0	0	0	0	0	0	0	0	0	0
454	332	456	7	A	47517602	47517602	1	0	0	0	1	1	1	1	0	0	0	0	0	0	0	0	0	0	1	0	0	0	0	0	0	0	0	0	0	0	1	0	1	0	1	0	0	0	1	0	0	0	0
454	333	454	7	A	42614169	42614169	1	0	0	0	1	1	1	0	1	0	1	0	1	1	1	1	1	1	1	1	1	1	1	0	1	0	1	0	0	0	1	1	1	1	1	1	1	0	1	1	1	1	1
454	334	255	4	A	62665898	62665898	1	0	1	0	0	0	0	0	0	0	0	0	0	0	0	0	1	0	0	0	0	0	0	0	0	0	0	0	0	0	0	0	0	0	0	0	0	0	0	0	0	0	0
454	335	75	2	A	4234026	4234026	1	1	0	0	0	0	0	0	0	0	0	0	0	0	1	0	0	0	0	0	0	0	0	0	0	0	NA	NA	0	0	0	0	0	0	0	0	0	0	0	0	0	0	0
454	336	890	17	A	29758532	29758532	1	1	1	1	1	0	1	1	1	0	1	0	1	0	1	0	1	1	1	1	0	0	0	0	0	0	1	0	0	0	1	0	1	1	1	1	1	0	1	1	1	1	0
454	337	403	6	A	95425080	95425080	0	0	1	0	0	0	1	0	0	0	0	0	0	0	0	0	1	0	0	0	0	0	0	0	1	0	0	0	0	0	1	0	0	0	0	0	0	0	0	0	1	0	0
454	338	95	2	A	47172784	47172784	1	1	1	1	1	1	1	1	0	0	1	1	1	1	0	0	1	1	1	0	1	1	1	1	1	0	1	0	1	0	1	1	1	0	1	1	1	0	1	1	1	1	1
454	339	816	14	A	56577758	56577758	0	0	0	0	1	0	1	1	1	1	0	0	1	0	0	0	0	0	1	0	0	0	0	0	1	0	0	0	0	0	0	0	0	0	0	0	0	0	0	0	0	0	0
454	340	160	2	A	219284838	219284838	0	0	1	0	1	0	1	0	1	0	0	0	1	0	1	0	0	0	0	0	0	0	1	0	0	0	0	0	0	0	0	0	0	0	0	0	0	0	0	0	0	0	0
454	341	10	1	A	64730649	64730649	1	0	1	1	1	1	1	1	1	1	1	0	1	1	1	1	1	0	1	1	0	0	1	1	0	0	0	0	0	0	1	1	1	1	1	1	1	1	1	0	1	1	1
454	342	183	3	A	40216612	40216612	0	0	1	0	1	0	1	0	1	0	1	0	1	1	0	0	1	0	1	0	0	0	0	0	0	0	0	0	0	0	0	0	1	0	1	0	1	0	1	0	1	1	1
454	343	19	1	A	82084640	82084640	1	0	0	0	1	0	0	0	0	0	1	0	1	0	1	0	0	0	0	0	1	0	1	0	1	0	0	0	1	0	0	0	0	0	0	0	0	0	0	0	0	0	0
454	344	286	4	A	134707581	134707581	0	0	0	0	0	0	1	0	0	0	0	0	0	0	0	0	0	0	0	0	1	0	0	0	0	0	0	0	1	0	0	0	0	0	0	0	0	0	0	0	0	0	0
454	345	50	1	A	187513661	187513661	1	1	0	0	1	0	1	0	1	0	1	1	1	1	1	0	1	0	1	0	0	0	1	1	1	0	0	0	1	0	1	1	1	0	1	0	1	1	1	0	1	0	1
454	346	512	8	A	51555374	51555374	1	0	0	0	0	0	1	0	0	0	0	0	0	0	0	0	0	0	0	0	0	0	0	0	0	0	0	0	0	0	0	0	0	0	0	0	1	0	0	0	0	0	0
454	347	1020	4	L	137349386	137349386	0	0	0	0	0	0	0	0	0	0	0	0	0	0	0	0	0	0	0	0	0	0	0	0	0	0	0	0	0	0	0	0	0	0	0	0	0	0	0	0	0	0	0
454	348	462	7	A	56212411	56212411	1	0	1	1	1	0	1	1	1	0	1	0	1	0	1	1	1	1	1	0	1	0	1	0	1	0	1	0	1	1	1	0	0	0	0	0	1	0	1	0	0	0	0
454	349	468	7	A	80516625	80516625	1	1	1	1	1	1	1	1	NA	NA	1	0	1	1	1	0	1	1	1	1	1	0	1	1	1	0	0	0	1	1	1	0	1	0	1	1	1	0	1	1	0	0	1
454	350	865	16	A	58598648	58598648	1	0	1	1	1	1	1	1	1	1	1	0	1	0	1	0	1	1	1	1	1	0	1	0	1	0	1	0	1	1	0	0	1	0	0	0	0	0	0	0	1	0	1
454	351	612	10	A	60654924	60654924	1	1	1	1	1	1	1	0	1	1	1	1	1	1	1	1	1	0	1	1	1	1	1	0	0	0	0	0	1	1	1	1	1	1	1	1	1	1	1	1	1	1	1
454	352	812	14	A	46905838	46905838	0	0	0	0	1	1	1	0	0	0	1	0	0	0	1	1	0	0	0	0	1	0	1	1	1	0	0	0	1	0	0	0	0	0	0	0	0	0	0	0	0	0	0
454	353	666	11	A	71998569	71998569	1	0	0	0	0	0	1	0	1	0	0	0	1	0	0	0	0	0	1	0	0	0	0	0	0	0	0	0	0	0	1	1	1	0	0	0	0	0	1	0	1	0	0
454	354	96	2	A	48130037	48130037	0	0	1	0	0	0	1	0	0	0	0	0	1	0	0	0	0	0	0	0	0	0	0	0	0	0	0	0	0	0	0	0	0	0	0	0	0	0	0	0	0	0	0
454	355	1083	18	L	31087996	31087996	0	0	0	0	0	0	0	0	0	0	0	0	0	0	0	0	0	0	0	0	0	0	0	0	0	0	0	0	0	0	0	0	0	0	0	0	0	0	0	0	0	0	0
454	356	744	12	A	96074889	96074889	0	0	1	0	0	0	1	0	0	0	0	0	0	0	1	0	1	0	0	0	0	0	0	0	0	0	0	0	0	0	0	0	0	0	0	0	0	0	0	0	0	0	0
454	357	471	7	A	91046810	91046810	1	0	0	0	0	0	0	0	0	0	1	0	0	0	0	0	0	0	0	0	0	0	0	0	0	0	0	0	0	0	0	0	0	0	0	0	0	0	0	0	0	0	0
454	358	150	2	A	198471693	198471693	1	0	1	1	1	1	1	0	1	0	1	0	1	0	1	0	1	0	0	0	0	0	1	1	1	0	1	0	1	1	1	0	0	0	0	0	1	0	1	0	0	0	0
454	359	638	10	A	129263571	129263571	0	0	1	0	1	0	1	0	0	0	0	0	0	0	0	0	1	0	1	0	0	0	1	0	0	0	0	0	0	0	1	0	0	0	1	0	0	0	1	1	0	0	1
454	360	53	1	A	190084059	190084059	0	0	1	0	0	0	1	0	0	0	0	0	1	0	0	0	0	0	0	0	0	0	0	0	0	0	0	0	0	0	1	0	0	0	0	0	1	0	1	0	1	0	0
454	361	729	12	A	74217352	74217352	1	1	1	0	1	0	1	1	1	0	1	0	0	0	1	1	1	0	1	0	0	0	0	0	0	0	1	0	1	1	1	1	1	1	1	1	1	0	0	0	0	0	1
454	362	310	5	A	4048198	4048198	1	0	1	1	1	0	1	0	1	1	1	1	1	1	1	0	0	0	1	0	1	0	0	0	0	0	1	0	1	0	1	1	1	0	1	0	1	1	1	1	0	0	1
454	363	807	14	A	39382698	39382698	1	1	0	0	1	1	0	0	1	1	1	1	1	0	1	0	1	1	1	0	1	1	1	1	1	0	1	0	1	1	1	1	1	1	1	1	1	1	NA	NA	1	0	1
454	364	13	1	A	74920632	74920632	1	0	1	0	0	0	0	0	1	1	0	0	0	0	0	0	1	0	0	0	0	0	0	0	0	0	0	0	0	0	NA	NA	1	1	1	0	NA	NA	0	0	1	1	NA
454	365	145	2	A	189667678	189667678	1	1	1	1	1	1	1	0	1	1	1	1	1	1	1	1	1	1	1	1	0	0	1	0	1	0	0	0	1	1	1	0	0	0	1	1	1	0	1	0	0	0	1
454	366	676	11	A	100286602	100286602	1	0	1	0	0	0	0	0	1	0	0	0	1	0	0	0	0	0	0	0	0	0	0	0	0	0	0	0	0	0	0	0	0	0	0	0	0	0	0	0	0	0	0
454	367	789	13	A	97601298	97601298	1	1	0	0	1	0	0	0	1	0	1	0	0	0	0	0	0	0	0	0	0	0	0	0	0	0	0	0	0	0	0	0	1	0	1	0	0	0	1	0	0	0	1
454	368	516	8	A	61689334	61689334	0	0	1	0	1	0	0	0	1	0	0	0	0	0	0	0	1	0	0	0	1	0	1	0	0	0	0	0	0	0	1	0	1	0	0	0	0	0	0	0	1	0	0
454	369	485	7	A	140660058	140660058	0	0	1	0	0	0	1	0	0	0	1	0	1	0	0	0	0	0	0	0	0	0	0	0	0	0	0	0	0	0	1	0	0	0	0	0	0	0	0	0	0	0	0
454	370	511	8	A	49208033	49208033	0	0	0	0	1	0	0	0	1	0	0	0	1	0	0	0	0	0	0	0	1	1	1	0	1	0	1	0	1	0	1	0	0	0	0	0	0	0	1	0	0	0	0
454	371	972	22	A	22202683	22202683	1	1	1	0	1	0	1	1	1	0	1	0	1	0	1	1	1	0	0	0	0	0	0	0	0	0	0	0	0	0	0	0	1	1	1	0	1	0	0	0	1	0	0
454	372	574	9	A	80638485	80638485	1	0	1	0	1	1	0	0	1	0	0	0	0	0	0	0	1	0	1	0	0	0	0	0	1	0	0	0	0	0	0	0	0	0	1	0	1	0	1	0	0	0	1
454	373	343	5	A	106208792	106208792	1	0	1	0	0	0	0	0	1	1	1	0	0	0	0	0	1	0	0	0	0	0	0	0	0	0	0	0	0	0	0	0	0	0	0	0	0	0	NA	NA	1	0	1
454	374	270	4	A	83559715	83559715	0	0	1	1	1	0	1	0	0	0	1	1	1	0	0	0	0	0	1	0	0	0	0	0	0	0	0	0	0	0	1	1	1	1	1	1	1	1	1	0	1	0	0
454	375	414	6	A	116413778	116413778	1	0	1	0	1	0	1	0	0	0	1	0	1	1	0	0	1	1	1	0	0	0	0	0	1	0	0	0	0	0	1	0	1	0	1	0	1	0	1	0	0	0	1
							Louisiana State University - Batzer Laboratory - Genotypes
trio Pilot					hg18 coordinates		CEU-D	CEU-D	CEU-F	CEU-F	CEU-M	CEU-M	YRI-M	YRI-M	YRI-F	YRI-F	YRI-D	YRI-D
Detect	Loci #	SET_NUM	Chr	Type	start	end	NA12878	NA12878	NA12891	NA12891	NA12892	NA12892	NA19238	NA19238	NA19239	NA19239	NA19240	NA19240	Euro	Euro	Asian	Asian	Pop80	Pop80	HeLa	HeLa
SLX	376	92	1	L	167791480	167791497	0	0	0	0	0	0	1	0	1	1	1	0	0	0	1	0	1	0	1	0
SLX	377	1016	7	A	128853803	128853803	0	0	1	0	0	0	1	0	1	0	1	0	0	0	0	0	1	0	0	0
SLX	378	777	6	A	29788375	29788375	0	0	0	0	0	0	0	0	1	0	1	0	1	0	0	0	0	0	1	1
SLX	379	215	2	A	67996577	67996577	0	0	0	0	0	0	1	0	1	0	1	1	0	0	0	0	0	0	1	0
SLX	380	603	4	A	174280795	174280795	1	1	1	0	1	1	0	0	0	0	0	0	0	0	0	0	1	0	1	1
SLX	381	1001	7	A	108330226	108330226	0	0	0	0	0	0	0	0	1	0	0	0	0	0	0	0	0	0	1	0
SLX	382	1606	13	L	90424226	90424226	1	1	1	1	1	0	0	0	0	0	0	0	0	0	0	0	1	0	0	0
SLX	383	1886	19	A	22451351	22451351	0	0	0	0	0	0	1	0	0	0	1	0	0	0	0	0	0	0	0	0
SLX	384	1638	14	A	33055044	33055044	0	0	0	0	0	0	1	0	0	0	1	0	0	0	0	0	0	0	0	0
SLX	385	711	5	A	116925036	116925036	0	0	0	0	0	0	1	0	0	0	0	0	0	0	0	0	0	0	0	0
SLX	386	1481	12	A	65192618	65192618	0	0	0	0	0	0	1	0	0	0	1	0	1	0	0	0	1	0	1	0
SLX	387	43	1	A	78881426	78881426	1	1	1	1	1	0	0	0	0	0	0	0	1	0	1	0	1	0	0	0
SLX	388	846	6	A	95223707	95223707	0	0	0	0	0	0	1	1	1	0	1	0	0	0	1	0	1	0	0	0
SLX	389	1181	9	L	30664453	30664453	0	0	0	0	0	0	1	0	1	0	1	0	0	0	0	0	1	0	0	0
SLX	390	1675	14	A	65332909	65332909	0	0	0	0	0	0	0	0	1	0	1	0	0	0	0	0	1	0	1	0
SLX	391	1472	12	A	57641654	57641654	0	0	0	0	0	0	1	0	1	0	1	0	0	0	0	0	0	0	NA	NA
SLX	392	410	3	A	116865767	116865767	0	0	1	0	1	0	0	0	0	0	0	0	0	0	1	1	1	0	0	0
SLX	393	1320	10	A	115240262	115240262	0	0	0	0	0	0	0	0	1	0	0	0	0	0	1	1	1	0	0	0
SLX	394	1089	8	A	75564867	75564867	0	0	0	0	0	0	0	0	1	0	0	0	0	0	0	0	0	0	0	0
SLX	395	406	3	A	114529836	114529836	1	0	1	0	0	0	0	0	1	0	0	0	1	1	1	0	1	0	0	0
SLX	396	293	2	A	209313565	209313565	0	0	0	0	0	0	1	0	1	0	0	0	0	0	0	0	0	0	0	0
SLX	397	663	5	A	57751969	57751969	1	0	0	0	1	0	0	0	0	0	0	0	0	0	0	0	1	0	0	0
SLX	398	496	4	A	47191277	47191277	0	0	1	0	1	0	0	0	0	0	0	0	0	0	0	0	1	0	1	0
SLX	399	1681	14	A	76185983	76185983	1	0	1	0	1	0	0	0	0	0	0	0	1	0	1	0	1	0	1	0
SLX	400	1240	10	A	9514849	9514849	1	1	1	1	1	1	0	0	0	0	0	0	1	1	1	0	1	0	0	0
SLX	401	1560	13	A	60060461	60060461	1	0	1	1	1	0	0	0	0	0	0	0	0	0	0	0	1	0	0	0
SLX	402	404	3	A	113936190	113936190	1	0	1	1	1	0	0	0	0	0	0	0	0	0	0	0	1	0	0	0
SLX	403	1678	14	A	70550021	70550021	1	0	0	0	1	0	0	0	0	0	0	0	0	0	0	0	0	0	0	0
SLX	404	948	7	A	34459319	34459319	0	0	0	0	0	0	1	1	0	0	1	0	0	0	0	0	0	0	0	0
SLX	405	1271	10	A	51908793	51908793	0	0	0	0	0	0	0	0	1	0	0	0	1	0	0	0	1	0	1	0
SLX	406	1457	12	A	42004196	42004196	1	0	1	0	1	0	1	0	1	0	0	0	1	0	1	0	1	0	1	0
SLX	407	1097	8	A	82618617	82618617	0	0	0	0	0	0	1	0	0	0	1	0	0	0	0	0	0	0	0	0
SLX	408	1516	12	A	125519820	125519820	0	0	0	0	0	0	1	0	0	0	0	0	0	0	0	0	0	0	0	0
SLX	409	1351	11	A	26085209	26085209	0	0	0	0	0	0	0	0	1	0	0	0	0	0	0	0	0	0	0	0
SLX	410	1229	9	A	117549578	117549578	1	0	1	0	0	0	0	0	1	0	0	0	0	0	1	0	1	0	0	0
SLX	411	794	6	A	41034801	41034801	0	0	1	0	1	0	0	0	1	0	1	0	0	0	1	0	1	0	1	1
SLX	412	1473	12	A	57778194	57778194	0	0	0	0	1	0	1	0	1	0	1	1	0	0	1	0	1	0	0	0
SLX	413	1544	13	A	45166065	45166065	0	0	1	0	1	0	1	0	1	0	1	0	1	0	1	0	1	0	0	0
SLX	414	1238	10	A	3559015	3559015	1	0	0	0	1	0	0	0	0	0	0	0	1	0	0	0	1	0	1	0
SLX	415	1156	9	A	1621824	1621824	0	0	0	0	0	0	0	0	1	0	0	0	1	0	1	1	1	0	0	0
SLX	416	1085	8	A	72886594	72886594	0	0	0	0	0	0	1	0	0	0	1	0	0	0	0	0	0	0	0	0
SLX	417	985	7	A	89784736	89784736	0	0	0	0	1	0	0	0	0	0	0	0	0	0	0	0	1	0	0	0
SLX	418	636	5	A	19362158	19362158	0	0	1	0	1	0	0	0	0	0	0	0	0	0	1	0	1	0	0	0
SLX	419	1373	11	L	48317293	48317293	1	0	1	0	1	0	1	0	1	0	1	0	1	0	1	0	1	0	1	0
SLX	420	1567	13	A	61619063	61619063	1	1	1	0	1	0	1	0	1	0	1	0	1	0	1	0	0	0	1	0
SLX	421	1741	15	A	71770366	71770366	1	0	1	0	1	0	0	0	1	1	1	0	0	0	0	0	1	0	0	0
SLX	422	538	4	A	99960824	99960824	0	0	0	0	0	0	1	1	1	0	1	0	0	0	0	0	0	0	0	0
SLX	423	1445	12	A	26849924	26849924	1	0	1	0	0	0	1	1	1	0	1	0	1	0	1	0	1	0	1	0
SLX	424	1647	14	A	39382712	39382712	1	1	1	0	1	0	1	1	1	1	1	1	1	1	1	1	1	0	1	0
SLX	425	1230	9	A	117673534	117673534	0	0	0	0	0	0	1	0	0	0	0	0	0	0	0	0	0	0	0	0
SLX	426	28	1	A	69834247	69834247	NA	NA	1	0	1	1	0	0	0	0	0	0	1	0	0	0	1	0	0	0
SLX	427	768	6	A	18578122	18578122	1	0	0	0	1	0	0	0	0	0	0	0	1	1	0	0	1	0	0	0
SLX	428	1153	8	A	142937948	142937948	1	0	0	0	1	0	0	0	0	0	0	0	0	0	0	0	1	0	0	0
SLX	429	1242	10	A	9944392	9944392	1	0	1	1	1	0	0	0	0	0	0	0	1	0	1	1	1	0	0	0
SLX	430	912	6	A	159086273	159086273	1	0	0	0	1	0	1	0	0	0	1	0	0	0	0	0	1	0	1	1
SLX	431	1172	9	A	21099523	21099523	0	0	0	0	0	0	0	0	0	0	0	0	0	0	0	0	0	0	0	0
SLX	432	1456	12	S	40667340	40667340	0	0	0	0	0	0	0	0	0	0	0	0	0	0	0	0	0	0	0	0
SLX	433	48	1	A	81296708	81296708	1	1	1	1	1	0	0	0	0	0	0	0	1	0	0	0	1	0	0	0
SLX	434	1047	8	A	14984867	14984867	0	0	0	0	0	0	1	0	0	0	1	0	0	0	0	0	0	0	0	0
SLX	435	225	2	A	84497081	84497081	0	0	0	0	0	0	0	0	1	0	1	0	0	0	0	0	0	0	0	0
SLX	436	1211	9	A	92234359	92234359	1	1	1	0	1	0	1	0	1	1	1	0	1	1	1	0	1	0	1	0
SLX	437	491	4	A	41414168	41414168	0	0	0	0	0	0	1	0	0	0	0	0	0	0	0	0	1	0	0	0
SLX	438	262	2	A	161660572	161660572	NA	NA	NA	NA	NA	NA	NA	NA	NA	NA	NA	NA	NA	NA	NA	NA	NA	NA	NA	NA
SLX	439	1645	14	A	38578274	38578274	0	0	0	0	0	0	1	0	0	0	1	0	0	0	0	0	0	0	1	0
SLX	440	998	7	A	106500413	106500413	0	0	0	0	0	0	0	0	1	0	0	0	0	0	0	0	0	0	0	0
SLX	441	1984	X	A	87863162	87863162	1	0	0	0	1	0	0	0	0	0	0	0	0	0	0	0	0	0	0	0
SLX	442	1025	7	A	146711082	146711082	0	0	0	0	0	0	0	0	1	0	0	0	0	0	0	0	0	0	0	0
SLX	443	200	2	A	46782454	46782454	1	0	0	0	1	0	0	0	1	1	1	0	1	1	1	1	1	0	1	0
SLX	444	1217	9	A	101889121	101889121	0	0	0	0	0	0	1	0	1	1	1	0	0	0	0	0	1	0	0	0
SLX	445	1362	11	A	36296599	36296599	0	0	1	0	0	0	0	0	0	0	0	0	0	0	0	0	1	0	0	0
SLX	446	400	3	A	111753707	111753707	1	0	1	0	0	0	0	0	0	0	0	0	0	0	0	0	0	0	0	0
SLX	447	666	5	A	61831176	61831176	1	0	1	0	1	0	1	0	1	0	1	0	1	0	1	0	1	0	1	0
SLX	448	294	2	A	209968986	209968986	1	0	0	0	1	0	0	0	0	0	0	0	1	0	0	0	1	0	1	0
SLX	449	930	7	A	11948946	11948946	0	0	0	0	0	0	1	0	0	0	0	0	0	0	1	0	0	0	0	0
SLX	450	475	4	A	21652311	21652311	1	0	0	0	1	0	0	0	0	0	0	0	1	0	0	0	1	0	0	0
SLX	451	1707	15	A	25848553	25848553	1	0	1	0	1	0	1	0	1	0	1	1	1	0	0	0	1	0	0	0
SLX	452	659	5	A	55203407	55203407	0	0	1	0	0	0	1	0	0	0	1	0	0	0	0	0	0	0	0	0
SLX	453	812	6	L	63426151	63426151	0	0	0	0	0	0	1	0	0	0	0	0	0	0	0	0	1	0	0	0
SLX	454	5	1	A	17313715	17313715	0	0	0	0	0	0	0	0	1	0	0	0	0	0	0	0	1	0	0	0
SLX	455	1419	11	A	128037811	128037811	0	0	0	0	0	0	1	0	0	0	0	0	0	0	0	0	1	0	0	0
SLX	456	1174	9	A	22278712	22278712	1	1	1	1	1	1	1	0	0	0	1	0	1	1	1	1	1	0	1	1
SLX	457	47	1	A	81124116	81124116	0	0	0	0	0	0	1	0	0	0	0	0	0	0	0	0	1	0	0	0
SLX	458	1603	13	A	89348564	89348564	1	0	1	0	0	0	1	0	1	0	1	0	1	0	1	0	1	0	1	0
SLX	459	1389	11	A	84379369	84379369	0	0	0	0	1	0	1	0	1	0	1	1	0	0	0	0	1	0	0	0
SLX	460	841	6	A	92355035	92355035	0	0	0	0	0	0	1	0	0	0	0	0	0	0	0	0	0	0	0	0
SLX	461	1196	9	S	74452509	74452509	0	0	0	0	0	0	0	0	0	0	0	0	0	0	0	0	0	0	0	0
SLX	462	1030	7	A	153596975	153596975	1	0	1	0	0	0	1	0	1	0	0	0	1	0	0	0	1	0	1	0
SLX	463	1586	13	L	76953091	76953091	0	0	0	0	0	0	0	0	1	0	0	0	0	0	0	0	1	0	0	0
SLX	464	1090	8	A	76242697	76242697	0	0	1	0	1	0	0	0	0	0	0	0	0	0	0	0	1	0	0	0
SLX	465	252	2	A	146564556	146564556	0	0	1	0	0	0	1	0	1	1	1	0	0	0	0	0	1	0	1	0
SLX	466	278	2	A	185469800	185469800	1	0	1	0	1	0	0	0	0	0	0	0	0	0	0	0	1	0	0	0
SLX	467	153	1	A	236034243	236034243	1	0	0	0	1	0	1	0	0	0	0	0	1	0	0	0	1	0	1	0
SLX	468	1715	15	L	36126528	36126528	0	0	0	0	0	0	0	0	1	0	0	0	0	0	0	0	0	0	0	0
SLX	469	971	7	A	64432391	64432391	0	0	0	0	0	0	1	0	0	0	0	0	0	0	0	0	0	0	1	0
SLX	470	461	3	A	190365908	190365908	1	0	0	0	1	0	1	0	0	0	0	0	1	0	1	0	1	0	0	0
SLX	471	679	5	S	78462305	78462305	1	0	0	0	1	1	1	0	1	1	1	1	1	0	1	1	1	0	1	1
SLX	472	1578	13	A	69732549	69732549	0	0	0	0	0	0	1	0	0	0	0	0	0	0	0	0	0	0	1	0
SLX	473	693	5	A	90855035	90855035	0	0	1	0	0	0	0	0	1	0	1	0	1	0	0	0	1	0	1	0
SLX	474	1352	11	L	26116553	26116553	0	0	0	0	0	0	1	0	0	0	1	0	0	0	0	0	0	0	0	0
SLX	475	1772	16	L	53849517	53849517	1	0	1	0	0	0	0	0	0	0	0	0	0	0	0	0	0	0	0	0
SLX	476	1443	12	A	24409880	24409880	0	0	0	0	1	0	0	0	1	0	1	0	NA	NA	1	0	1	0	0	0
SLX	477	1009	7	A	119391760	119391760	0	0	0	0	0	0	0	0	1	0	0	0	0	0	0	0	1	0	0	0
SLX	478	1711	15	A	33260915	33260915	0	0	0	0	1	0	1	0	1	0	1	0	0	0	1	1	1	0	1	1
SLX	479	446	3	A	170957000	170957000	0	0	1	0	0	0	0	0	0	0	0	0	1	1	1	1	1	0	1	1
SLX	480	645	5	A	34753793	34753793	0	0	0	0	0	0	1	0	1	0	1	0	0	0	0	0	1	0	1	0
SLX	481	1390	11	A	85220617	85220617	1	0	1	1	0	0	0	0	0	0	0	0	1	0	0	0	0	0	0	0
SLX	482	211	2	A	65017254	65017254	1	0	1	1	0	0	0	0	0	0	0	0	0	0	1	0	1	0	0	0
SLX	483	1173	9	A	21251946	21251946	1	0	1	0	0	0	1	0	1	0	0	0	0	0	0	0	1	0	1	0
SLX	484	1346	11	A	23479374	23479374	1	0	1	0	1	1	1	1	1	0	1	0	1	1	1	0	1	0	1	1
SLX	485	828	6	L	78037365	78037365	1	1	1	0	1	1	1	0	0	0	1	0	1	1	1	0	1	0	1	1
SLX	486	1433	12	A	11525689	11525689	0	0	0	0	0	0	1	0	0	0	1	0	0	0	0	0	0	0	1	0
SLX	487	1704	15	A	23692328	23692328	1	0	0	0	1	1	1	0	0	0	0	0	0	0	1	0	1	0	0	0
SLX	488	156	1	A	239686703	239686703	0	0	0	0	1	0	0	0	1	0	1	0	0	0	0	0	0	0	0	0
SLX	489	1818	17	A	61764676	61764676	0	0	0	0	0	0	1	0	0	0	0	0	0	0	0	0	0	0	0	0
SLX	490	1189	9	L	67910679	67910679	0	0	0	0	0	0	0	1	0	1	0	1	0	1	1	0	0	0	1	0
SLX	491	796	6	A	44003454	44003454	1	0	1	1	1	0	1	0	0	0	0	0	1	0	0	0	1	0	0	0
SLX	492	1874	18	A	57864702	57864702	1	0	0	0	1	1	1	0	1	0	1	0	1	1	1	1	NA	NA	0	0
SLX	493	134	1	A	220035785	220035785	1	0	0	0	1	0	0	0	0	0	0	0	0	0	0	0	1	0	1	0
SLX	494	1624	13	A	107467020	107467020	1	1	1	1	1	0	0	0	0	0	0	0	0	0	0	0	1	0	1	0
SLX	495	843	6	L	94320712	94320712	0	0	0	0	0	0	0	0	1	0	0	0	0	0	0	0	0	0	1	1
SLX	496	219	2	A	76707835	76707835	0	0	0	0	0	0	1	0	1	0	0	0	0	0	0	0	0	0	1	0
SLX	497	923	6	A	165359445	165359445	0	0	0	0	0	0	1	0	0	0	0	0	0	0	1	1	1	0	1	1
SLX	498	1010	7	A	119707990	119707990	0	0	0	0	0	0	0	0	1	0	1	0	0	0	0	0	0	0	0	0
SLX	499	1414	11	A	123745387	123745387	0	0	0	0	0	0	1	0	0	0	1	0	0	0	0	0	0	0	0	0
SLX	500	1218	9	A	102263221	102263221	1	0	1	0	0	0	0	0	0	0	0	0	0	0	1	1	1	0	0	0
SLX	501	165	2	A	2518939	2518939	1	0	1	1	1	0	0	0	0	0	0	0	1	1	1	0	1	0	0	0
SLX	502	319	3	A	4180151	4180151	NA	NA	NA	NA	NA	NA	NA	NA	NA	NA	NA	NA	NA	NA	NA	NA	NA	NA	NA	NA
SLX	503	1935	21	A	23897355	23897355	NA	NA	NA	NA	NA	NA	NA	NA	NA	NA	NA	NA	NA	NA	NA	NA	NA	NA	NA	NA
SLX	504	1958	22	A	25327611	25327611	0	0	1	0	0	0	0	0	1	0	1	0	0	0	1	0	1	0	0	0
SLX	505	395	3	A	106816556	106816556	0	0	0	0	0	0	0	0	1	0	1	0	0	0	0	0	0	0	0	0
SLX	506	1103	8	A	88479549	88479549	0	0	1	0	1	0	1	1	1	1	1	1	0	0	0	0	1	0	1	0
SLX	507	96	1	A	179124178	179124178	0	0	0	0	1	0	0	0	1	0	1	0	0	0	0	0	1	0	0	0
SLX	508	1923	20	A	49782598	49782598	0	0	0	0	0	0	0	0	1	0	1	0	0	0	0	0	0	0	0	0
SLX	509	1842	18	A	20355907	20355907	0	0	1	0	0	0	1	0	1	0	1	0	0	0	0	0	0	0	0	0
SLX	510	327	3	A	12202649	12202649	0	0	0	0	0	0	0	0	1	0	1	0	0	0	0	0	0	0	0	0
SLX	511	1526	13	A	25599194	25599194	0	0	0	0	0	0	0	0	1	1	1	0	0	0	0	0	0	0	0	0
SLX	512	32	1	A	72979904	72979904	0	0	1	0	0	0	0	0	0	0	0	0	0	0	0	0	0	0	0	0
SLX	513	1261	10	L	33355329	33355329	0	0	0	0	0	0	1	0	0	0	0	0	0	0	0	0	1	0	0	0
SLX	514	1120	8	A	109280097	109280097	0	0	0	0	0	0	1	0	0	0	1	0	0	0	0	0	0	0	0	0
SLX	515	49	1	A	82084628	82084628	0	0	0	0	0	0	0	0	1	0	1	0	0	0	0	0	1	0	1	0
SLX	516	1121	8	A	110170770	110170770	1	0	1	0	0	0	0	0	0	0	0	0	0	0	NA	NA	1	0	0	0
SLX	517	779	6	A	30053477	30053477	0	0	0	0	0	0	0	0	0	0	0	0	0	0	0	0	0	0	0	0
SLX	518	1691	14	A	87923493	87923493	0	0	0	0	0	0	0	0	1	0	1	0	0	0	0	0	0	0	0	0
SLX	519	1077	8	A	59808187	59808187	0	0	0	0	0	0	0	0	1	0	1	0	0	0	0	0	0	0	1	0
SLX	520	922	6	A	165347409	165347409	0	0	0	0	0	0	1	0	0	0	1	0	0	0	0	0	0	0	0	0
SLX	521	305	2	L	221211995	221211995	0	0	0	0	0	0	1	0	0	0	1	0	0	0	0	0	1	0	0	0
SLX	522	615	4	A	186619143	186619143	1	0	1	0	0	0	1	0	0	0	1	0	1	0	1	0	1	0	1	0
SLX	523	640	5	A	25269677	25269677	1	0	0	0	1	1	0	0	0	0	0	0	1	0	0	0	1	0	0	0
SLX	524	1137	8	A	124749324	124749324	0	0	0	0	0	0	1	0	0	0	0	0	1	0	0	0	1	0	0	0
SLX	525	365	3	A	74338097	74338097	1	0	1	0	0	0	0	0	0	0	0	0	0	0	0	0	1	0	0	0
SLX	526	972	7	A	70306948	70306948	0	0	0	0	0	0	1	0	0	0	1	0	0	0	0	0	0	0	0	0
SLX	527	852	6	A	100375334	100375334	0	0	0	0	0	0	0	0	1	0	0	0	1	1	0	0	1	0	0	0
SLX	528	759	6	A	9810212	9810212	0	0	0	0	1	0	0	0	0	0	0	0	1	1	0	0	1	0	0	0
SLX	529	669	5	A	63968659	63968659	0	0	1	0	0	0	0	0	0	0	0	0	0	0	0	0	0	0	0	0
SLX	530	873	6	A	118732848	118732848	1	0	1	0	1	1	1	1	1	1	1	1	1	0	0	0	1	0	1	1
SLX	531	1208	9	A	89699329	89699329	0	0	0	0	0	0	1	0	0	0	0	0	0	0	0	0	0	0	0	0
SLX	532	1551	13	A	52331778	52331778	1	0	1	0	1	0	0	0	0	0	0	0	0	0	0	0	1	0	0	0
SLX	533	1239	10	A	4215902	4215902	0	0	0	0	0	0	0	0	1	1	1	0	0	0	0	0	1	0	0	0
SLX	534	1367	11	A	41271116	41271116	0	0	0	0	0	0	1	0	0	0	1	0	0	0	0	0	0	0	0	0
SLX	535	849	6	A	99229205	99229205	0	0	0	0	0	0	1	0	0	0	0	0	0	0	0	0	1	0	0	0
SLX	536	1966	X	A	5791753	5791753	0	0	0	0	0	0	0	0	1	1	1	0	0	0	0	0	1	0	0	0
SLX	537	443	3	A	164120293	164120293	0	0	1	0	0	0	1	0	1	1	1	1	0	0	0	0	1	0	0	0
SLX	538	1655	14	A	42861480	42861480	0	0	0	0	0	0	1	0	0	0	0	0	0	0	1	0	1	0	0	0
SLX	539	380	3	A	88560843	88560843	1	1	1	0	1	0	0	0	1	0	0	0	1	1	1	0	1	0	1	0
SLX	540	1058	8	A	32479507	32479507	1	0	1	0	0	0	0	0	1	0	0	0	NA	NA	1	1	1	0	1	0
SLX	541	233	2	A	112433028	112433028	1	0	0	0	1	0	0	0	0	0	0	0	0	0	0	0	0	0	0	0
SLX	542	1954	22	L	20816378	20816378	0	0	0	0	0	0	0	0	1	0	0	0	1	0	0	0	1	0	1	0
SLX	543	1698	14	A	96221588	96221588	1	0	1	0	0	0	0	0	0	0	0	0	1	0	0	0	0	0	0	0
SLX	544	1214	9	A	96354074	96354074	1	0	1	0	1	0	0	0	0	0	0	0	1	0	1	0	1	0	0	0
SLX	545	1422	11	A	130866532	130866532	0	0	0	0	0	0	1	0	0	0	1	0	0	0	0	0	1	0	0	0
SLX	546	1291	10	A	67887410	67887410	1	0	1	0	0	0	0	0	1	1	1	0	0	0	0	0	1	0	1	0
SLX	547	1064	8	A	38983224	38983224	1	0	1	0	0	0	1	0	0	0	1	0	1	0	1	0	1	0	1	0
SLX	548	1587	13	A	77482667	77482667	1	0	1	1	1	0	1	1	1	0	1	1	1	1	1	0	1	0	1	0
SLX	549	1471	12	A	57505318	57505318	1	0	1	1	1	0	1	1	1	1	1	1	1	0	0	0	1	0	1	0
SLX	550	994	7	S	104274215	104274215	0	0	0	0	0	0	1	0	1	0	1	0	0	0	0	0	0	0	0	0
SLX	551	701	5	A	106763910	106763910	0	0	0	0	0	0	0	0	1	1	1	0	0	0	0	0	0	0	0	0
SLX	552	1160	9	A	8635763	8635763	0	0	0	0	0	0	1	0	0	0	0	0	1	0	0	0	1	0	0	0
SLX	553	1347	11	A	24749521	24749521	1	1	1	0	1	1	1	0	0	0	1	0	1	0	0	0	1	0	1	1
SLX	554	441	3	L	159337029	159337029	0	0	0	0	0	0	1	0	0	0	0	0	0	0	0	0	0	0	0	0
SLX	555	1447	12	A	27756069	27756069	1	1	1	1	1	1	1	1	1	1	1	1	0	0	1	0	1	0	0	0
SLX	556	1909	20	A	15461262	15461262	0	0	0	0	0	0	1	0	0	0	0	0	0	0	0	0	1	0	0	0
SLX	557	840	6	A	91576787	91576787	0	0	0	0	0	0	0	0	1	0	0	0	0	0	0	0	0	0	0	0
SLX	558	362	3	A	67772601	67772601	0	0	0	0	0	0	1	0	0	0	1	0	0	0	0	0	1	0	0	0
SLX	559	1726	15	L	51743397	51743397	0	0	0	0	0	0	0	0	1	0	1	0	0	0	0	0	1	0	0	0
SLX	560	729	5	A	141738831	141738831	0	0	0	0	0	0	1	0	1	1	1	1	1	0	1	0	1	0	1	0
SLX	561	311	2	A	227181257	227181257	0	0	0	0	0	0	0	0	1	0	0	0	0	0	0	0	1	0	0	0
454	562	718	9	A	NaN	NaN	1	0	1	0	0	0	1	0	1	0	0	0	0	0	0	0	0	0	1	0
454	563	690	8	A	110148273	110148273	1	0	1	0	0	0	1	1	1	0	1	1	0	0	1	0	1	0	1	0
454	564	1119	16	A	54632608	54632608	1	0	1	0	0	0	0	0	0	0	0	0	0	0	0	0	0	0	0	0
454	565	1006	13	A	90959659	90959659	1	0	1	0	1	1	0	0	0	0	0	0	1	0	1	1	1	0	1	0
454	566	777	10	A	34275106	34275106	0	0	0	0	0	0	1	0	0	0	1	0	0	0	0	0	NA	NA	0	0
454	567	500	6	A	54388786	54388786	NA	NA	NA	NA	NA	NA	NA	NA	NA	NA	NA	NA	NA	NA	NA	NA	NA	NA	NA	NA
454	568	1380	9	L	93456578	93456578	1	0	0	0	1	0	0	0	0	0	0	0	0	0	0	0	0	0	0	0
454	569	519	6	A	77605339	77605339	1	0	0	0	1	0	1	1	0	0	1	0	0	0	1	0	1	0	0	0
454	570	1280	X	A	149201981	149201981	1	0	0	0	1	0	1	1	0	0	1	0	0	0	1	0	1	0	1	1
454	571	162	2	A	148366533	148366533	1	0	1	0	0	0	1	1	1	1	1	1	0	0	1	0	1	0	1	1
454	572	70	1	A	196735961	196735961	1	0	1	0	1	0	0	0	0	0	0	0	0	0	0	0	0	0	0	0
454	573	625	7	A	138442151	138442151	1	0	0	0	1	0	0	0	0	0	0	0	1	0	0	0	1	0	1	0
454	574	922	12	A	61563955	61563955	0	0	0	0	0	0	0	0	1	0	1	0	0	0	0	0	0	0	0	0
454	575	1054	14	A	74011897	74011897	1	0	0	0	1	0	1	1	1	0	1	0	0	0	1	0	0	0	0	0
454	576	69	1	A	196509916	196509916	1	0	0	0	1	0	0	0	1	0	0	0	1	0	0	0	1	0	1	0
454	577	171	2	A	173024969	173024969	1	1	1	0	1	0	0	0	1	0	1	0	1	0	0	0	0	0	0	0
454	578	1259	X	A	31910993	31910993	1	1	1	1	1	1	0	0	0	0	0	0	0	0	0	0	1	0	0	0
454	579	275	3	A	196249806	196249806	1	0	1	0	1	0	0	0	0	0	0	0	0	0	0	0	1	0	0	0
454	580	546	6	A	119435747	119435747	0	0	0	0	0	0	1	0	0	0	1	0	0	0	0	0	0	0	0	0
454	581	136	2	A	78818933	78818933	1	0	1	1	1	0	0	0	0	0	0	0	0	0	1	0	1	0	1	0
454	582	603	7	A	82785079	82785079	1	0	1	0	1	0	1	0	1	0	1	1	0	0	1	0	1	0	1	0
454	583	769	10	A	20172020	20172020	0	0	0	0	0	0	0	0	1	0	1	0	0	0	0	0	0	0	0	0
454	584	998	13	A	79097092	79097092	0	0	0	0	0	0	1	1	1	0	1	1	1	0	0	0	1	0	1	0
454	585	923	12	A	61916749	61916749	0	0	1	0	0	0	1	0	1	0	1	1	0	0	0	0	1	0	1	0
454	586	757	9	A	128634423	128634423	0	0	0	0	0	0	0	0	0	0	0	0	0	0	0	0	0	0	0	0
454	587	10	1	A	43614991	43614991	0	0	0	0	0	0	1	1	0	0	1	0	0	0	0	0	0	0	0	0
454	588	1328	4	L	147444740	147444740	1	0	0	0	1	1	1	1	1	0	1	0	1	1	1	0	1	0	1	1
454	589	807	10	A	89363660	89363660	1	0	1	0	1	0	1	0	1	0	1	0	0	0	0	0	1	0	0	0
454	590	232	3	A	87603172	87603172	1	0	1	1	0	0	0	0	1	0	0	0	1	1	1	0	NA	0	1	0
454	591	1094	15	A	68534367	68534367	1	0	0	0	1	0	0	0	1	1	1	0	0	0	NA	NA	1	0	0	0
454	592	180	2	A	188871254	188871254	1	1	1	0	1	0	0	0	0	0	0	0	1	1	0	0	1	0	0	0
454	593	1243	21	A	36159797	36159797	1	1	1	1	1	1	1	0	0	0	1	0	1	0	1	0	1	0	0	0
454	594	1194	18	A	59845812	59845812	0	0	0	0	0	0	0	0	1	0	1	0	0	0	0	0	1	0	1	0
454	595	1034	14	A	39649435	39649435	1	1	1	0	1	1	1	0	0	0	1	0	0	0	1	1	1	0	1	0
454	596	832	11	A	26249848	26249848	1	0	0	0	1	0	0	0	0	0	0	0	1	0	0	0	0	0	0	0
454	597	1104	15	A	92966033	92966033	1	0	0	0	1	1	1	0	0	0	0	0	0	0	0	0	1	0	0	0
454	598	543	6	A	117005364	117005364	1	0	1	1	0	0	1	0	0	0	1	0	1	1	1	1	1	0	0	0
454	599	977	13	A	48940751	48940751	1	0	1	0	0	0	1	0	1	1	1	0	1	0	1	0	1	0	0	0
454	600	1235	21	A	9747164	9747164	paralog	paralog	paralog	paralog	paralog	paralog	paralog	paralog	paralog	paralog	paralog	paralog	paralog	paralog	paralog	paralog	paralog	paralog	paralog	paralog
454	601	377	5	A	1865640	1865640	1	1	1	1	1	1	1	0	1	0	1	1	1	1	1	0	1	0	1	1
454	602	1213	19	A	61715390	61715390	1	0	0	0	1	1	0	0	1	0	1	0	0	0	0	0	1	0	0	0
454	603	659	8	A	36264224	36264224	0	0	0	0	0	0	0	0	1	0	1	0	0	0	0	0	0	0	0	0
454	604	378	5	A	4048198	4048198	1	1	1	0	1	1	1	0	1	1	1	1	1	1	1	0	1	0	1	0
454	605	395	5	A	39974211	39974211	1	0	1	0	0	0	0	0	0	0	0	0	0	0	0	0	0	0	0	0
454	606	1020	13	A	112568954	112568954	0	0	1	0	0	0	0	0	1	0	1	0	1	1	1	1	1	0	0	0
454	607	1173	18	A	17959148	17959148	1	0	1	0	0	0	1	0	1	0	1	0	0	0	0	0	1	0	0	0
454	608	931	12	A	75799847	75799847	1	0	0	0	1	0	0	0	0	0	0	0	0	0	0	0	0	0	0	0
454	609	590	7	A	38444690	38444690	1	0	0	0	1	0	0	0	0	0	0	0	1	0	0	0	0	0	0	0
454	610	1354	6	L	133526670	133526670	0	0	0	0	0	0	1	0	0	0	1	0	0	0	0	0	0	0	0	0
454	611	885	12	A	10125455	10125455	1	1	1	1	1	0	1	0	1	1	1	1	1	0	0	0	1	0	1	1
454	612	1326	4	L	136738829	136738829	0	0	0	0	0	0	0	0	0	0	0	0	0	0	0	0	0	0	0	0
454	613	243	3	A	112709064	112709064	1	1	1	1	1	1	0	0	0	0	0	0	0	0	0	0	1	0	0	0
454	614	108	2	A	31413198	31413198	fixed	1	1	1	1	1	1	1	1	1	1	1	1	1	1	1	1	1	1	1
454	615	601	7	A	82130671	82130671	0	0	0	0	0	0	0	0	1	0	1	0	0	0	0	0	0	0	0	0
454	616	430	5	A	109273847	109273847	0	0	0	0	0	0	1	0	1	0	1	1	0	0	0	0	1	0	0	0
454	617	638	8	A	9703081	9703081	paralog?	0	1	0	1	0	1	0	1	0	1	0	1	0	1	0	1	0	1	0
454	618	1370	8	L	4440306	4440306	1	1	1	1	1	1	1	0	1	0	1	1	0	0	1	0	1	0	0	0
454	619	1318	3	L	189317996	189317996	0	0	0	0	0	0	0	0	0	0	0	0	0	0	0	0	0	0	0	0
454	620	438	5	A	118125064	118125064	0	0	0	0	0	0	0	0	1	1	1	0	0	0	0	0	0	0	1	0
454	621	1022	14	A	23582402	23582402	0	0	0	0	0	0	1	0	1	0	1	1	0	0	0	0	0	0	0	0
454	622	856	11	A	80867132	80867132	0	0	0	0	0	0	0	0	0	0	0	0	0	0	0	0	0	0	0	0
454	623	1367	7	L	107616501	107616501	1	0	1	0	1	1	1	0	1	0	1	0	0	0	1	1	1	0	1	1
454	624	53	1	A	167605618	167605618	0	0	0	0	0	0	1	0	1	0	1	1	0	0	0	0	0	0	0	0
454	625	192	2	A	219903615	219903615	0	0	0	0	0	0	1	0	0	0	1	0	0	0	0	0	0	0	0	0
454	626	1118	16	A	52432475	52432475	1	0	1	0	1	0	0	0	1	1	1	0	NA	NA	1	0	1	0	1	1
454	627	355	4	A	171071170	171071170	1	0	1	1	NA	NA	1	0	0	0	0	0	1	0	1	0	NA	NA	1	1
454	628	238	3	A	102915075	102915075	1	0	0	0	1	0	0	0	1	0	0	0	NA	NA	0	0	1	0	0	0
454	629	1132	16	A	81469615	81469615	1	0	0	0	1	0	1	0	1	0	1	0	1	0	1	1	NA	NA	0	0
454	630	1130	16	A	79835522	79835522	1	0	0	0	1	0	0	0	0	0	0	0	0	0	0	0	0	0	0	0
454	631	1018	13	A	107272402	107272402	0	0	0	0	0	0	0	0	1	0	1	0	0	0	0	0	0	0	0	0
454	632	697	8	A	122224467	122224467	1	0	0	0	1	0	1	0	0	0	0	0	NA	NA	1	1	1	0	0	0
454	633	303	4	A	73189590	73189590	1	1	1	0	1	0	1	0	0	0	0	0	1	0	0	0	1	0	0	0
454	634	1116	16	A	24235067	24235067	1	0	0	0	1	1	0	0	1	0	1	0	1	0	0	0	1	0	1	0
454	635	33	1	A	88991976	88991976	1	0	0	0	1	0	1	1	1	0	1	1	0	0	0	0	0	0	0	0
454	636	197	2	A	238685576	238685576	0	0	0	0	0	0	1	0	0	0	1	0	0	0	0	0	1	0	1	0
454	637	124	2	A	50456133	50456133	1	0	0	0	1	0	1	1	1	1	1	1	1	0	1	1	1	0	1	0
454	638	1013	13	A	97532895	97532895	1	0	1	0	1	0	0	0	0	0	0	0	1	0	NA	NA	1	0	0	0
454	639	980	13	A	57659424	57659424	1	0	0	0	1	1	0	0	0	0	0	0	0	0	1	0	1	0	0	0
454	640	1178	18	A	25410353	25410353	1	0	1	0	0	0	0	0	1	0	1	0	1	0	1	0	1	0	1	0
454	641	476	6	A	19454432	19454432	1	0	0	0	1	0	0	0	0	0	0	0	0	0	0	0	0	0	0	0
454	642	1032	14	A	37429393	37429393	1	1	1	0	1	1	0	0	1	1	1	0	1	0	1	0	1	0	0	0
454	643	897	12	A	24409878	24409878	0	0	0	0	1	0	0	0	1	0	1	0	1	1	1	0	1	0	0	0
454	644	1191	18	A	55523738	55523738	1	1	1	1	1	1	1	0	1	0	1	0	1	0	1	0	1	0	1	0
454	645	624	7	A	138154998	138154998	1	0	1	0	1	1	0	0	0	0	0	0	1	0	0	0	0	0	0	0
454	646	328	4	A	115769378	115769378	1	1	1	1	1	1	0	0	0	0	0	0	1	1	1	1	1	0	1	1
454	647	1146	17	A	29758532	29758532	0	0	0	0	1	0	0	0	1	0	1	0	1	1	1	1	1	0	0	0
454	648	581	7	A	15632810	15632810	1	0	0	0	1	0	0	0	0	0	0	0	0	0	0	0	0	0	0	0
454	649	58	1	A	179124186	179124186	0	0	0	0	1	0	0	0	1	0	1	0	0	0	0	0	1	0	0	0
454	650	1189	18	A	52508064	52508064	1	0	0	0	1	0	0	0	0	0	0	0	0	0	0	0	0	0	0	0
454	651	754	9	A	116968099	116968099	1	0	1	1	0	0	1	0	1	0	1	1	1	0	1	0	1	0	1	1
454	652	1174	18	A	20355901	20355901	0	0	1	0	0	0	1	0	1	0	1	0	0	0	0	0	1	0	0	0
454	653	1298	2	L	79782893	79782893	0	0	0	0	0	0	1	0	1	1	1	1	0	0	0	0	0	0	0	0
454	654	298	4	A	64899339	64899339	1	1	1	1	1	1	0	0	1	0	0	0	1	1	1	1	1	0	1	0
454	655	481	6	A	31546980	31546980	0	0	0	0	0	0	1	1	1	0	1	0	0	0	0	0	1	0	0	0
454	656	406	5	A	55963736	55963736	1	1	1	0	1	1	0	0	0	0	0	0	0	0	0	0	1	0	0	0
454	657	473	6	A	18454364	18454364	1	1	1	0	1	0	1	0	1	0	1	1	0	0	0	0	1	0	0	0
454	658	351	4	A	162576105	162576105	0	0	1	0	0	0	0	0	0	0	1	0	0	0	0	0	0	0	0	0
454	659	532	6	A	100434867	100434867	1	0	1	0	0	0	1	0	0	0	1	0	0	0	0	0	0	0	0	0
454	660	679	8	A	88479540	88479540	0	0	1	0	1	0	1	1	NA	NA	1	1	0	0	NA	0	1	0	1	0
454	661	277	4	A	1291831	1291831	1	1	1	0	1	0	0	0	0	0	0	0	0	0	0	0	1	0	1	0
454	662	834	11	A	26996557	26996557	1	0	1	0	1	0	1	1	0	0	1	0	0	0	0	0	1	0	1	0
454	663	957	13	A	20165113	20165113	0	0	0	0	0	0	0	0	1	0	1	0	0	0	0	0	0	0	0	0
454	664	916	12	A	57641660	57641660	0	0	0	0	0	0	1	0	1	0	1	0	0	0	0	0	1	0	1	0
454	665	487	6	A	33311201	33311201	0	0	0	0	0	0	1	0	0	0	1	0	0	0	0	0	0	0	1	1
454	666	418	5	A	84580145	84580145	0	0	0	0	0	0	0	0	0	0	0	0	0	0	0	0	0	0	0	0
454	667	1009	13	A	91623238	91623238	NA	NA	NA	NA	NA	NA	NA	NA	NA	NA	NA	NA	NA	NA	NA	NA	NA	NA	NA	NA
454	668	447	5	A	131360595	131360595	0	0	0	0	0	0	1	0	0	0	1	0	0	0	0	0	0	0	0	0
454	669	857	11	A	83580681	83580681	0	0	0	0	0	0	1	0	1	0	1	0	0	0	0	0	0	0	1	0
454	670	1297	2	L	53313560	53313560	0	0	0	0	0	0	0	0	0	0	0	0	0	0	0	0	0	0	0	0
454	671	722	9	A	30724683	30724683	0	0	0	0	1	0	0	0	1	0	1	0	0	0	1	0	1	0	0	0
454	672	937	12	A	86394945	86394945	1	1	1	1	1	0	1	1	1	0	1	0	1	1	1	1	1	0	1	1
454	673	821	10	A	124725993	124725993	1	0	1	1	1	0	1	0	1	0	1	0	1	0	0	0	1	0	1	0
454	674	183	2	A	198471693	198471693	1	0	1	0	1	1	1	0	0	0	1	0	1	0	1	0	1	0	1	1
454	675	1445	21	L	22548064	22548064	0	0	0	0	1	0	1	0	1	0	1	0	0	0	1	1	1	0	1	0
454	676	54	1	A	168870074	168870074	1	0	0	0	1	0	1	0	1	0	0	0	0	0	0	0	1	0	0	0
454	677	507	6	A	66872837	66872837	1	1	1	1	1	1	1	1	1	1	1	1	1	0	1	0	1	0	0	0
454	678	132	2	A	67996582	67996582	0	0	0	0	0	0	1	0	1	0	1	1	0	0	0	0	0	0	1	0
454	679	914	12	A	56645337	56645337	1	0	1	0	0	0	1	0	1	1	1	0	1	1	0	0	1	0	1	0
454	680	1413	14	L	67853994	67853994	0	0	NA	NA	0	0	0	0	1	0	1	0	0	0	0	0	1	0	0	0
454	681	510	6	A	68368016	68368016	1	0	1	1	1	0	1	0	0	0	NA	NA	1	1	1	1	1	0	0	0
454	682	144	2	A	112433013	112433013	1	0	0	0	1	0	0	0	0	0	0	0	0	0	0	0	1	0	0	0
454	683	1371	8	L	71716803	71716803	0	0	0	0	0	0	0	0	0	0	0	0	0	0	0	0	0	0	0	0
454	684	343	4	A	139444649	139444649	1	0	1	1	1	0	0	0	1	0	1	0	1	0	1	0	1	0	1	0
454	685	716	9	A	16433553	16433553	0	0	0	0	0	0	1	0	0	0	1	0	0	0	0	0	0	0	0	0
454	686	1226	20	A	16041307	16041307	0	0	0	0	0	0	0	0	1	0	1	0	0	0	0	0	0	0	0	0
454	687	939	12	A	87103621	87103621	1	0	1	0	0	0	0	0	0	0	0	0	0	0	0	0	0	0	0	0
454	688	595	7	A	47517602	47517602	1	0	1	0	1	1	0	0	1	0	0	0	0	0	1	1	1	0	0	0
454	689	218	3	A	42873411	42873411	1	0	0	0	1	1	0	0	0	0	0	0	1	0	1	1	1	0	0	0
454	690	1282	X	A	152536409	152536409	0	0	0	0	0	0	1	0	1	1	1	1	0	0	0	0	0	0	1	1
454	691	698	8	A	125587304	125587304	1	0	0	0	1	0	0	0	1	0	0	0	0	0	0	0	0	0	0	0
454	692	345	4	A	145614757	145614757	1	0	1	0	NA	NA	0	0	0	0	0	0	1	1	0	0	NA	NA	1	0
454	693	745	9	A	100130132	100130132	0	0	NA	NA	NA	NA	NA	NA	NA	NA	1	0	NA	NA	NA	NA	NA	NA	NA	NA
454	694	1021	14	A	19554136	19554136	1	0	1	0	1	0	1	0	0	0	0	0	0	0	1	1	1	0	1	0
454	695	1168	18	A	5401651	5401651	0	0	0	0	0	0	1	0	0	0	1	0	0	0	0	0	1	0	1	0
454	696	894	12	A	21977220	21977220	1	0	0	0	1	0	0	0	0	0	0	0	0	0	0	0	1	0	0	0
454	697	792	10	A	60747958	60747958	0	0	0	0	0	0	1	0	1	0	1	0	0	0	0	0	0	0	0	0
454	698	1073	15	A	21681949	21681949	0	0	0	0	0	0	1	0	0	0	1	0	0	0	0	0	0	0	0	0
454	699	82	1	A	232872335	232872335	1	0	NA	NA	1	0	1	1	1	1	1	1	1	0	0	0	1	0	1	0
454	700	349	4	A	156463201	156463201	0	0	0	0	0	0	0	0	1	0	1	0	0	0	0	0	0	0	0	0
454	701	913	12	A	49927122	49927122	0	0	0	0	0	0	0	0	1	0	1	0	0	0	0	0	0	0	0	0
454	702	1154	17	A	52302578	52302578	1	0	0	0	1	1	1	0	1	0	1	0	1	0	1	1	1	0	1	1
454	703	71	1	A	202505096	202505096	1	1	1	1	1	1	0	0	0	0	0	0	1	0	0	0	1	0	1	0
454	704	684	8	A	102834361	102834361	0	0	0	0	0	0	1	0	0	0	1	0	0	0	0	0	0	0	0	0
454	705	826	11	A	9294927	9294927	0	0	0	0	0	0	0	0	0	0	0	0	0	0	0	0	0	0	0	0
454	706	689	8	A	109280095	109280095	0	0	0	0	0	0	1	0	0	0	1	0	0	0	0	0	0	0	0	0
454	707	649	8	A	19703217	19703217	1	0	1	0	0	0	1	1	0	0	1	0	1	1	0	0	1	0	0	0
454	708	1404	13	L	47754547	47754547	0	0	0	0	0	0	0	0	0	0	0	0	0	0	0	0	0	0	0	0
454	709	639	8	A	9845310	9845310	1	1	1	1	1	1	1	0	1	1	1	0	1	1	1	1	1	0	1	1
454	710	1086	15	A	51728388	51728388	0	0	0	0	0	0	0	0	1	0	1	0	0	0	0	0	0	0	0	0
454	711	319	4	A	99960820	99960820	0	0	0	0	0	0	1	1	1	0	1	0	0	0	0	0	0	0	0	0
454	712	400	5	A	51026373	51026373	0	0	0	0	0	0	1	0	0	0	1	0	0	0	0	0	0	0	0	0
454	713	127	2	A	54970091	54970091	0	0	1	0	0	0	1	1	1	0	1	0	1	0	0	0	1	0	0	0
454	714	375	4	A	189983387	189983387	0	0	0	0	0	0	0	0	1	0	1	0	0	0	0	0	0	0	0	0
454	715	965	13	A	28929580	28929580	0	0	0	0	0	0	0	0	1	0	1	0	0	0	0	0	1	0	0	0
454	716	1057	14	A	78052461	78052461	1	0	1	0	1	0	0	0	0	0	0	0	1	0	1	0	1	0	0	0
454	717	1399	12	L	83489278	83489278	0	0	0	0	0	0	1	0	1	0	1	0	1	1	0	0	1	0	0	0
454	718	901	12	A	28165857	28165857	1	0	0	0	1	0	0	0	0	0	0	0	0	0	0	0	1	0	0	0
454	719	780	10	A	38150151	38150151	0	0	0	0	0	0	1	0	0	0	1	0	0	0	0	0	0	0	0	0
454	720	118	2	A	44679353	44679353	1	1	1	0	1	0	1	1	1	1	1	1	1	1	1	0	1	0	1	0
454	721	784	10	A	54475961	54475961	1	1	1	1	1	1	0	0	1	0	0	0	1	1	1	0	1	0	0	0
454	722	393	5	A	36828376	36828376	1	0	0	0	1	1	1	0	0	0	0	0	1	0	1	1	1	0	0	0
454	723	887	12	A	12501058	12501058	0	0	0	0	0	0	1	0	1	1	1	0	0	0	0	0	1	0	1	0
454	724	249	3	A	116500904	116500904	1	0	0	0	1	0	0	0	0	0	0	0	0	0	0	0	0	0	0	0
454	725	402	5	A	54901556	54901556	1	0	1	1	1	0	1	0	1	0	1	0	0	0	0	0	1	0	0	0
454	726	1165	18	A	1225789	1225789	1	1	1	1	1	1	1	0	0	0	1	0	1	1	1	1	1	0	1	1
454	727	384	5	A	16769625	16769625	1	0	1	1	0	0	0	0	1	0	0	0	1	0	1	1	1	0	1	0
454	728	1131	16	A	80722190	80722190	1	1	1	1	1	1	1	1	1	1	1	1	1	0	1	0	1	0	1	1
454	729	1136	17	A	13377557	13377557	0	0	0	0	0	0	1	0	1	0	1	0	0	0	0	0	1	0	0	0
454	730	494	6	A	44003452	44003452	1	0	1	1	1	0	1	0	0	0	0	0	1	0	0	0	1	0	0	0
454	731	101	2	A	15437003	15437003	1	1	1	1	1	1	1	0	1	1	1	0	1	0	0	0	1	0	1	0
454	732	342	4	A	138408741	138408741	NA	NA	NA	NA	NA	NA	NA	NA	NA	NA	NA	NA	NA	NA	NA	NA	NA	NA	NA	NA
454	733	825	11	A	8843892	8843892	1	0	0	0	1	1	1	0	0	0	0	0	1	0	1	0	1	0	1	0
454	734	225	3	A	62535045	62535045	0	0	0	0	0	0	1	0	0	0	1	0	0	0	0	0	0	0	0	0
454	735	579	6	A	170342678	170342678	1	0	1	0	1	1	0	0	0	0	0	0	0	0	1	0	1	0	0	0
454	736	143	2	A	112163893	112163893	1	0	1	0	1	0	1	0	1	0	1	0	1	1	1	1	1	0	1	0
454	737	529	6	A	95425080	95425080	1	0	1	0	1	0	0	0	0	0	0	0	0	0	1	0	1	0	0	0
454	738	1358	7	L	7985551	7985551	1	0	0	0	1	0	0	0	0	0	0	0	0	0	0	0	1	0	0	0
454	739	60	1	A	179854969	179854969	1	0	1	0	0	0	0	0	0	0	0	0	0	0	0	0	0	0	0	0
454	740	626	7	A	140660058	140660058	1	0	1	0	1	0	0	0	0	0	0	0	0	0	0	0	1	0	0	0
454	741	1400	12	L	107745133	107745133	0	0	0	0	0	0	0	0	0	0	0	0	0	0	0	0	0	0	0	0
454	742	61	1	A	180687463	180687463	1	0	1	1	0	0	1	0	0	0	0	0	0	0	0	0	1	0	1	0
454	743	594	7	A	44952025	44952025	0	0	0	0	0	0	1	0	0	0	1	0	0	0	0	0	0	0	0	0
454	744	525	6	A	91182574	91182574	0	0	0	0	1	0	1	0	0	0	1	0	0	0	0	0	1	0	0	0
454	745	541	6	A	115895323	115895323	1	0	1	0	0	0	0	0	0	0	0	0	0	0	0	0	1	0	0	0
454	746	1254	X	A	5791741	5791741	0	0	0	0	0	0	0	0	1	1	1	0	0	0	0	0	1	0	0	0
[truncated: 18 more columns]

## Sheet: S4a Additional Validation
Chr	pos	status	lab
1	15362712	VAL	LSU-PRELIM-XP
1	23853721	VAL	EMBL
1	36988396	VAL	EMBL
1	47510420	INV	LSU-XTRA
1	57844449	VAL	EMBL
1	72286696	VAL	LSU-PRELIM-XP
1	104855616	VAL	Yale
1	105032630	VAL	LSU-PRELIM-IP
1	111833801	VAL	LSU-XTRA
1	112793531	VAL	EMBL
1	118882215	VAL	EMBL																						Chimp	Chimp	Detected subject(s)	Notes
1	145124835	VAL	EMBL																						0	0	NA19238,NA19239,NA19240
1	163925924	VAL	LSU-PRELIM-XP																						0	0	NA12891,NA19238,NA19239,NA19240
1	179867910	VAL	EMBL																						0	0	NA19238,NA19239,NA19240
1	183771339	VAL	LSU-PRELIM-XP																						0	0	NA19238,NA19239,NA19240
1	186441264	VAL	LSU-PRELIM-IP																						0	0	NA12878,NA12891,NA12892
1	186453074	VAL	LSU-PRELIM-IP																						0	0	NA19239
1	210032304	INV	LSU-XTRA																						0	0	NA12878,NA12891,NA12892
1	216822556	VAL	LSU-PRELIM-IP																						0	0	NA19238,NA19240
1	217641307	VAL	Yale																						0	0	NA19238,NA19240
1	220937319	VAL	LSU-PRELIM-XP																						0	0	NA19238
1	230654388	VAL	EMBL																						0	0	NA19238,NA19240
1	231585747	VAL	LSU-XTRA																						0	0	NA12878,NA12891,NA12892
1	232137186	VAL	LSU-PRELIM-XP																						0	0	NA19238,NA19239,NA19240
1	244055929	VAL	EMBL																						0	0	NA19238,NA19239,NA19240
1	244473326	VAL	LSU-PRELIM-IP																						0	0	NA19239,NA19240
2	19940312	VAL	LSU-XTRA																						0	0	NA19238,NA19239,NA19240
2	31380959	VAL	EMBL																						0	0	NA12891,NA12892
2	36234767	VAL	LSU-PRELIM-IP																						0	0	NA19239
2	40467190	VAL	EMBL																						0	0	NA19239
2	46049698	VAL	Yale																						0	0	NA12878,NA12891,NA19239
2	49633925	VAL	LSU-PRELIM-XP																						0	0	NA19238,NA19239
2	80622516	VAL	LSU-PRELIM-IP																						0	0	NA12878,NA12892
2	126358111	VAL	EMBL																						0	0	NA12891,NA12892
2	146737393	VAL	EMBL																						0	0	NA12878,NA12891,NA12892
2	180708789	VAL	LSU-PRELIM-XP																						0	0	NA12878,NA12891,NA12892
2	184833849	VAL	Yale																						0	0	NA12878,NA12891,NA12892
2	214909884	VAL	EMBL																						0	0	NA12878,NA12891,NA12892
2	223591123	VAL	LSU-PRELIM-IP																						0	0	NA12878,NA12892
3	2936993	VAL	EMBL																						-9	-9	NA19238,NA19240
3	4180160	VAL	EMBL																						0	0	NA19239
3	6370822	VAL	Yale																						0	0	NA12878,NA12891,NA12892,NA19238,NA19239
3	12793458	VAL	LSU-PRELIM-XP																						0	0	NA19238,NA19240
3	15269327	VAL	LSU-XTRA																						0	0	NA19238
3	37336581	VAL	LSU-XTRA																						0	0	NA19239
3	50854163	VAL	LSU-PRELIM-IP																						0	0	NA12878,NA12891,NA19239
3	67653166	VAL	EMBL																						0	0	NA12891,NA12892,NA19239,NA19240
3	101659955	VAL	LSU-PRELIM-XP																						0	0	NA12892,NA19238,NA19239,NA19240
3	104936079	VAL	LSU-PRELIM-IP																						0	0	NA12891,NA12892,NA19238,NA19239,NA19240
3	116397783	VAL	LSU-PRELIM-IP																						0	0	NA12878,NA12892
3	125889202	VAL	Yale																						0	0	NA19239
3	152631237	VAL	Yale																						0	0	NA19238,NA19240
3	172801977	VAL	LSU-XTRA																						0	0	NA12892
3	173805647	VAL	EMBL																						0	0	NA12891,NA12892
3	175893438	VAL	LSU-PRELIM-IP																						1	0	NA12878,NA12891,NA12892,NA19238,NA19239,NA19240
3	177156625	VAL	LSU-PRELIM-IP																						0	0	NA12878,NA12891,NA12892,NA19238,NA19239,NA19240
3	185756272	VAL	LSU-PRELIM-XP																						0	0	NA12878,NA12891,NA12892,NA19239,NA19240
4	10331387	VAL	LSU-PRELIM-IP																						0	0	NA19238,NA19239,NA19240
4	27929867	VAL	LSU-PRELIM-XP																						1	1	NA12878,NA12891,NA19238,NA19239,NA19240
4	52556352	INV	LSU-XTRA																						0	0	NA12878,NA12891,NA12892,NA19238,NA19239,NA19240
4	53546608	VAL	EMBL																						0	0	NA19238
4	60738585	VAL	LSU-PRELIM-IP																						0	0	NA12878,NA12891,NA12892
4	66789210	VAL	LSU-PRELIM-IP																						0	0	NA12878,NA12892
4	77212839	VAL	EMBL																						0	0	NA12878,NA12892
4	79092816	VAL	LSU-XTRA																						0	0	NA12878,NA12891,NA12892
4	86689402	VAL	LSU-PRELIM-XP																						0	0	NA12878,NA12892,NA19238,NA19240
4	112848417	VAL	LSU-PRELIM-IP																						0	0	NA12891,NA19239,NA19240	False positive 2p
4	138396782	VAL	LSU-PRELIM-IP																						0	0	NA19238,NA19240	False positive 2p
4	138408741	VAL	LSU-PRELIM-XP																						0	0	NA12878,NA12891,NA12892
4	152952280	VAL	LSU-PRELIM-XP																						-9	-9	NA19238,NA19240
4	155726028	VAL	LSU-XTRA																						0	0	NA19239,NA19240
4	172525416	VAL	EMBL																						0	0	NA12878,NA12891,NA12892,NA19238,NA19239,NA19240
4	174299380	INV	LSU-XTRA																						0	0	NA19238
4	175023282	VAL	EMBL																						-9	-9	NA12878,NA12891,NA12892,NA19238,NA19239,NA19240
4	179681714	VAL	LSU-PRELIM-IP																						0	0	NA19238,NA19240
5	4128833	VAL	LSU-PRELIM-XP																						0	0	NA19239
5	10254728	VAL	LSU-XTRA																						0	0	NA12878,NA12892
5	18605916	VAL	LSU-PRELIM-IP																						0	0	NA19239
5	18994222	INV	LSU-XTRA																						0	0	NA12878,NA12892,NA19239,NA19240
5	42755695	VAL	LSU-XTRA																						0	0	NA19238,NA19239,NA19240
5	61892864	VAL	LSU-PRELIM-IP																						0	0	NA12891
5	68299225	VAL	LSU-PRELIM-IP																						0	0	NA12878,NA12891
5	73181656	VAL	LSU-XTRA																						1	0	NA12878,NA12891,NA12892,NA19239
5	74359538	VAL	LSU-XTRA																						0	0	NA12878,NA12892
5	76404683	VAL	LSU-XTRA																						0	0	NA19238
5	86408453	VAL	LSU-PRELIM-IP																						0	0	NA12878,NA12892
5	89486536	VAL	EMBL																						0	0	NA12878,NA12891,NA12892,NA19238,NA19239,NA19240
5	95019950	VAL	LSU-XTRA																						0	0	NA12891,NA19238,NA19240
5	99327802	VAL	LSU-PRELIM-IP																						0	0	NA19238
5	110113826	VAL	LSU-PRELIM-IP																						0	0	NA19239
5	122610705	VAL	EMBL																						0	0	NA19238
5	155188918	VAL	Yale																						0	0	NA12878,NA12891,NA12892,NA19238,NA19240
5	156499312	VAL	LSU-PRELIM-XP																						0	0	NA19238
5	168844506	VAL	LSU-PRELIM-IP																						0	0	NA12878,NA12891,NA19238,NA19239,NA19240
6	2719015	VAL	Yale																						0	0	NA12892,NA19238,NA19239,NA19240
6	24086332	VAL	EMBL																						0	0	NA19238
6	28401298	VAL	LSU-XTRA																						0	0	NA12878,NA12891	False positive 2p
6	29926838	VAL	Yale																						0	0	NA12878,NA12891,NA19238,NA19239
6	40839406	VAL	EMBL																						0	0	NA19239
6	55115878	VAL	LSU-PRELIM-IP																						0	0	NA12891,NA12892
6	57511498	VAL	LSU-PRELIM-IP																						0	0	NA12891,NA19238,NA19239,NA19240
6	57552917	VAL	LSU-PRELIM-XP																						0	0	NA12878,NA12891,NA12892
6	68370772	VAL	LSU-PRELIM-IP																						-9	-9	NA12878,NA12892,NA19238
6	69600178	VAL	LSU-PRELIM-IP																						0	0	NA19239
6	70384454	VAL	Yale																						0	0	NA19238
6	72637204	VAL	EMBL																						0	0	NA12878,NA12892,NA19238
6	72810094	VAL	LSU-PRELIM-IP																						0	0	NA12878,NA12892,NA19238,NA19239,NA19240
6	93632861	VAL	LSU-PRELIM-IP																						0	0	NA19238
6	96615901	VAL	LSU-PRELIM-IP																						0	0	NA12891,NA19239,NA19240
6	98358049	VAL	LSU-PRELIM-IP																						0	0	NA19238,NA19240
6	110209674	VAL	EMBL																						0	0	NA12878,NA12891
6	116950830	VAL	LSU-XTRA																						0	0	NA12892,NA19239,NA19240
6	120609952	VAL	LSU-PRELIM-IP																						0	0	NA19238,NA19239
6	123895634	VAL	LSU-PRELIM-IP																						0	0	NA12892,NA19238,NA19239,NA19240
6	125463106	VAL	EMBL																						0	0	NA12891
6	131315183	VAL	LSU-PRELIM-XP																						0	0	NA19238,NA19239,NA19240
6	140311123	VAL	LSU-PRELIM-IP																						0	0	NA12878,NA12891
6	141812571	VAL	LSU-PRELIM-IP																						0	0	NA12878,NA12891
6	157888724	VAL	LSU-PRELIM-IP																						0	0	NA12878,NA12891,NA19238,NA19239
6	159124418	VAL	EMBL																						0	0	NA12878,NA12891,NA12892,NA19238,NA19239,NA19240
7	38175724	VAL	LSU-PRELIM-XP																						0	0	NA12878,NA12891,NA12892,NA19238,NA19240
7	52775794	VAL	LSU-PRELIM-IP																						0	0	NA19238,NA19240
7	69826625	VAL	LSU-PRELIM-XP																						0	0	NA12878,NA12892,NA19238
7	84739661	VAL	EMBL																						0	0	NA12892,NA19239,NA19240
7	84882681	VAL	LSU-PRELIM-XP																						-9	-9	NA19238
7	94939115	VAL	LSU-XTRA																						0	0	NA19238,NA19239,NA19240
7	105351686	VAL	LSU-XTRA																						0	0	NA12878,NA12891,NA12892,NA19238
7	114743837	VAL	LSU-PRELIM-IP																						0	0	NA12878,NA12892,NA19238,NA19239,NA19240
7	147216708	VAL	LSU-PRELIM-IP																						0	0	NA12878,NA12892
7	157141539	VAL	LSU-PRELIM-IP																						0	0	NA12878,NA12891,NA12892
8	15443717	VAL	LSU-PRELIM-IP																						0	0	NA19239
8	16147184	VAL	LSU-PRELIM-IP																						0	0	NA19238,NA19239
8	24982460	VAL	Yale																						0	0	NA19238
8	59778536	VAL	LSU-PRELIM-IP																						0	0	NA19239,NA19240
8	91169812	INV	LSU-XTRA																						0	0	NA19238,NA19240
8	114862090	VAL	LSU-PRELIM-IP																						0	0	NA12878,NA12891
8	125959138	VAL	EMBL																						0	0	NA12878,NA12891,NA12892
8	132447054	VAL	LSU-PRELIM-IP																						-9	-9	NA12878,NA12891,NA12892,NA19238,NA19239,NA19240
8	141117253	VAL	Yale																						-9	-9	NA12878,NA12892
8	143327057	INV	LSU-XTRA																						0	0	NA12891,NA19239,NA19240
9	16672302	VAL	EMBL																						0	0	NA19239,NA19240
9	32453884	VAL	EMBL																						0	0	NA12891,NA12892,NA19238,NA19239,NA19240
9	37584236	VAL	EMBL																						0	0	NA12892,NA19239,NA19240
9	91137493	VAL	LSU-XTRA																						0	0	NA19239,NA19240
9	109802473	VAL	EMBL																						0	0	NA12891,NA19238,NA19239,NA19240
9	112611049	VAL	LSU-PRELIM-IP																						0	0	NA19239,NA19240
9	128019988	VAL	Yale																						-9	-9	NA19239,NA19240
9	128634403	INV	LSU-XTRA																						0	0	NA12891
10	6311114	VAL	LSU-XTRA																						0	0	NA19238
10	9550990	VAL	LSU-PRELIM-IP																						0	0	NA19238,NA19240
10	21728230	VAL	LSU-PRELIM-XP																						0	0	NA19239,NA19240
10	25747709	VAL	LSU-PRELIM-IP																						0	0	NA12878,NA12891
10	27969931	VAL	LSU-PRELIM-IP																						0	0	NA19238,NA19239,NA19240	False positive 2p
10	29142536	VAL	LSU-PRELIM-IP																						0	0	NA19239,NA19240
10	30790434	INV	LSU-XTRA																						0	0	NA19239,NA19240
10	32321245	INV	LSU-XTRA																						0	0	NA19238,NA19240
10	36035060	VAL	LSU-PRELIM-IP																						0	0	NA19238,NA19240
10	61794860	VAL	LSU-PRELIM-IP																						0	0	NA12878,NA12891,NA19238,NA19240
10	70031605	VAL	LSU-PRELIM-XP																						0	0	NA12878,NA12892
10	72863547	VAL	LSU-PRELIM-XP																						0	0	NA19238
10	73663272	VAL	LSU-XTRA																						0	0	NA12878,NA12891
10	89804955	VAL	EMBL																						0	0	NA19238,NA19240
10	98408573	VAL	LSU-PRELIM-XP																						0	0	NA19239
10	107881539	VAL	LSU-PRELIM-IP																						0	0	NA12892
10	116996319	VAL	LSU-PRELIM-XP																						0	0	NA12891
10	123218982	VAL	EMBL																						0	0	NA12878,NA12891,NA12892,NA19238,NA19239,NA19240
11	5319096	VAL	LSU-XTRA																						0	0	NA19238
11	23227302	VAL	LSU-PRELIM-IP																						0	0	NA12878,NA12891,NA12892
11	38757645	VAL	EMBL																						-9	-9	NA19239,NA19240
11	41788382	VAL	LSU-PRELIM-IP																						0	0	NA19238,NA19240
11	43313552	VAL	LSU-PRELIM-IP																						0	0	NA19238
11	43833995	VAL	LSU-XTRA																						0	0	NA19239,NA19240
11	57530697	VAL	LSU-PRELIM-XP																						0	0	NA12891,NA19238,NA19239,NA19240
11	60901777	VAL	EMBL																						0	0	NA19238
11	62460232	INV	LSU-XTRA																						0	0	NA12878,NA12891,NA12892,NA19239
11	65260051	VAL	EMBL																						0	0	NA12878,NA12891,NA19239
11	87879772	VAL	LSU-XTRA																						0	0	NA12878,NA12892
11	103649957	VAL	EMBL																						0	0	NA19239
11	133810851	VAL	LSU-PRELIM-XP																						0	0	NA12878,NA12891
12	1960102	VAL	LSU-PRELIM-XP																						0	0	NA12878,NA12891,NA12892
12	12824962	VAL	LSU-PRELIM-XP																						0	0	NA19238,NA19240
12	18787452	VAL	EMBL																						0	0	NA12878,NA12891,NA19239,NA19240
12	19697485	VAL	Yale																						0	0	NA12878,NA12891,NA19238,NA19240
12	20799939	VAL	EMBL																						0	0	NA12878,NA12891,NA12892,NA19238,NA19239,NA19240
12	26588865	VAL	LSU-PRELIM-IP																						-9	-9	NA12878,NA12891,NA12892,NA19238,NA19239,NA19240
12	39046444	INV	LSU-XTRA																						0	0	NA19238,NA19239,NA19240
12	43350649	VAL	Yale																						0	0	NA19239,NA19240
12	44461427	VAL	Yale																						0	0	NA19238
12	44934342	VAL	LSU-XTRA																						0	0	NA12878,NA12891,NA12892,NA19238,NA19240
12	60124776	VAL	Yale																						0	0	NA19238
12	82610244	VAL	LSU-PRELIM-IP																						0	0	NA12878,NA12891,NA12892,NA19238,NA19239,NA19240
12	86862300	VAL	LSU-PRELIM-IP																						0	0	NA19238
12	125455816	VAL	LSU-PRELIM-XP																						0	0	NA19239
13	20792780	VAL	EMBL																						-9	-9	NA19238,NA19240
13	33636959	VAL	EMBL																						0	0	NA19239,NA19240
13	45641804	INV	LSU-XTRA																						0	0	NA19238,NA19239,NA19240
13	55084559	VAL	EMBL																						0	0	NA19239
13	66801467	VAL	EMBL																						0	0	NA12878,NA12878
13	68568755	VAL	LSU-PRELIM-IP																						0	0	NA12878,NA12878
13	78157802	VAL	EMBL																						0	0	NA12878,NA12878,NA12878
13	78169600	VAL	EMBL																						0	0	NA12878,NA12878
13	84371574	VAL	LSU-PRELIM-IP																						0	0	NA19240
13	86190958	VAL	LSU-PRELIM-IP																						-9	-9	NA19240
13	98880616	VAL	EMBL																						0	0	NA12878
13	109548406	INV	LSU-XTRA																						0	0	NA19240,NA12878,NA12878
14	29924429	VAL	LSU-PRELIM-XP																						0	0	NA12878
14	33563089	VAL	EMBL																						-9	-9	NA12878
14	50501833	VAL	LSU-PRELIM-XP																						0	0	NA12878,NA12878
14	59645228	VAL	LSU-XTRA																						0	0	NA12878
14	76364770	VAL	LSU-XTRA																						0	0	NA19240
14	83702492	VAL	LSU-PRELIM-XP																						0	0	NA19240
14	88002024	VAL	LSU-XTRA																						0	0	NA12878,NA12878,NA12878,NA12878
14	90809441	INV	LSU-XTRA																						0	0	NA12878,NA12878,NA12878,NA12878,NA12878,NA12878
14	92030234	INV	LSU-XTRA																						0	0	NA12878,NA12878,NA12878,NA12878
14	92900693	VAL	EMBL																						0	0	NA12878,NA12878,NA12878
14	97887678	INV	LSU-XTRA																						0	0	NA19240
15	31819134	VAL	EMBL																						0	0	NA12878,NA12878
15	42289309	VAL	Yale																						0	0	NA12878,NA19240,NA19240,NA19240,NA19240,NA12878,NA12878,NA19240
15	45294618	VAL	LSU-PRELIM-IP																						0	0	NA19240
15	60105578	VAL	Yale																						0	0	NA19240,NA19240,NA19240
15	77582928	VAL	LSU-PRELIM-IP																						0	0	NA19240
15	81348682	VAL	Yale																						0	0	NA12878,NA12878	False positive 2p
15	93928787	VAL	Yale																						0	0	NA19240
15	95386935	VAL	EMBL																						-9	-9	NA12878,NA12878,NA19240
16	2352366	VAL	LSU-XTRA																						0	0	NA12878,NA12878,NA12878
16	30915519	INV	LSU-XTRA																						0	0	NA12878,NA12878,NA12878,NA12878
16	64039688	VAL	LSU-PRELIM-IP																						0	0	NA12878,NA19240
16	79254492	VAL	EMBL																						0	0	NA12878,NA12878
16	80501637	INV	LSU-XTRA																						0	0	NA12878,NA19240,NA12878,NA12878,NA19240
16	85117868	VAL	Yale																						0	0	NA19240
17	8391174	INV	LSU-XTRA																						0	0	NA12878,NA12878,NA12878
17	14468355	VAL	Yale																						0	0	NA12878,NA12878,NA12878,NA12878
17	31461667	INV	LSU-XTRA																						0	0	NA12878
17	33243442	VAL	LSU-PRELIM-IP																						0	0	NA12878
17	40719771	INV	LSU-XTRA																						0	0	NA19240,NA12878,NA19240,NA19240
17	44727771	VAL	LSU-XTRA																						paralog	paralog	NA19240	paralog
17	65868998	VAL	LSU-PRELIM-IP																						-9	-9	NA12878,NA19240,NA12878,NA12878
17	72937554	INV	LSU-XTRA																						0	0	NA19240,NA12878
18	2294404	VAL	Yale																						0	0	NA19240
18	9391391	VAL	LSU-XTRA																						0	0	NA19240,NA12878,NA12878,NA12878,NA12878,NA12878,NA12878
18	26986899	VAL	LSU-PRELIM-XP																						0	0	NA12878
18	27257595	VAL	LSU-PRELIM-IP																						0	0	NA19240
18	31087976	INV	LSU-XTRA																						0	0	NA19240,NA19240,NA19240,NA12878
18	49240537	VAL	LSU-PRELIM-IP																						0	0	NA12878,NA12878,NA12878
18	49742340	VAL	LSU-PRELIM-XP																						0	0	NA12878,NA12878
18	50720173	INV	LSU-XTRA																						0	0	NA19240,NA19240
18	52857187	VAL	EMBL																						0	0	NA19240,NA12878,NA12878,NA19240
18	66589270	VAL	LSU-PRELIM-IP																						0	0	NA12878	False positive 2p
19	1992869	INV	LSU-XTRA																						0	0	NA12878,NA12878,NA12878
19	41932168	INV	LSU-XTRA																						0	0	NA12878,NA12878,NA19240,NA12878,NA12878,NA12878	Fixed present
19	42723263	VAL	LSU-XTRA																						0	0	NA19240,NA19240
19	49069760	VAL	LSU-XTRA																						0	0	NA19240,NA19240
19	62117342	VAL	LSU-PRELIM-XP																						0	0	NA12878,NA12878,NA12878,NA19240	Possible paralog
20	28252238	VAL	LSU-PRELIM-IP																						0	0	NA12878	False positive 2p
20	54466998	INV	LSU-XTRA																						0	0	NA19240,NA12878,NA19240
21	18439182	VAL	EMBL																						0	0	NA19240,NA19240
22	17741460	VAL	LSU-PRELIM-XP																						0	0	NA19240,NA19240,NA19240,NA19240
22	22600437	VAL	LSU-XTRA																						0	0	NA19240	False positive 2p
22	27369194	INV	LSU-XTRA																						0	0	NA19240,NA19240,NA12878
22	28745470	INV	LSU-XTRA																						0	0	NA19240,NA19240,NA19240,NA19240
22	30344243	INV	LSU-XTRA																						0	0	NA19240,NA19240,NA19240
22	32760598	VAL	LSU-PRELIM-IP																						-9	-9	NA12878,NA12878,NA12878
22	34891228	VAL	LSU-XTRA																						0	0	NA12878,NA12878,NA12878,NA12878
X	28356419	VAL	EMBL																						0	0	NA12878,NA12878
X	73527257	INV	LSU-XTRA																						0	0	NA19240,NA12878,NA19240
X	88882601	VAL	LSU-PRELIM-XP																						0	0	NA12878,NA12878,NA12878,NA12878,NA12878
X	136784955	VAL	LSU-PRELIM-IP																						0	0	NA19240,NA19240
																									0	0	NA12878
																									0	0	NA12878,NA12878,NA12878,NA12878,NA12878
																									0	0	NA12878,NA19240,NA12878
																									0	0	NA12878,NA12878,NA19240,NA12878,NA12878
																									0	0	NA19240,NA19240
																									0	0	NA12878,NA19240,NA19240,NA19240,NA12878
																									-9	-9	NA12878,NA12878
																									0	0	NA12878
																									0	0	NA12878
																									0	0	NA12878,NA12878,NA12878,NA12878,NA12878
																									0	0	NA12878,NA12878,NA12878,NA12878,NA12878,NA12878,NA12878,NA12878
																									-9	-9	NA19240
																									0	0	NA12878,NA12878
																									0	0	NA12878,NA12878
																									0	0	NA12878,NA12878,NA12878,NA12878
																									0	0	NA19240
																									0	0	NA12878,NA12878
																									0	0	NA19240
																									0	0	NA12878,NA12878
																									0	0	NA12878,NA12878,NA19240,NA12878,NA12878,NA12878
																									0	0	NA19240
																									0	0	NA19240,NA19240,NA19240
																									0	0	NA12878,NA12878,NA12878,NA12878,NA12878,NA12878
																									-9	-9	NA19240
																									0	0	NA12878,NA12878,NA12878,NA12878,NA12878,NA12878,NA12878
																									0	0	NA12878,NA12878,NA12878,NA12878,NA19240,NA12878,NA12878
																									0	0	NA19240,NA19240	False positive
																									-9	-9	NA12878
																									-9	-9	NA19240
																									0	0	NA12878,NA12878,NA12878,NA12878,NA12878,NA12878,NA12878
																									0	0	NA12878
																									0	0	NA19240
																									0	0	NA19240
																									0	0	NA19240
																									0	0	NA12878,NA12878	False positive 2p
																									-9	-9	NA12878,NA12878,NA12878,NA12878
																									0	0	NA19240
																									0	0	NA19240
																									0	0	NA12878,NA12878	False positive 2p
																									0	0	NA19240
																									0	0	NA12878,NA12878,NA12878
																									0	0	NA19240,NA12878
																									0	0	NA19240,NA12878,NA12878,NA12878
																									0	0	NA19240
																									0	0	NA12878,NA12878
																									0	0	NA12878,NA19240,NA12878,NA12878
																									0	0	NA19240
																									0	0	NA19240,NA12878,NA12878,NA12878
																									0	0	NA19240
																									0	0	NA12878,NA12878,NA12878
																									0	0	NA12878,NA12878,NA12878
																									0	0	NA12878	False positive 2p
																									-9	-9	NA12878,NA12878,NA19240,NA12878
																									0	0	NA19240
																									0	0	NA19240,NA19240,NA19240
																									0	0	NA12878
																									0	0	NA12878,NA12878,NA12878,NA12878,NA12878,NA12878
																									0	0	NA12878
																									0	0	NA19240
																									0	0	NA12878,NA12878,NA12878
																									0	0	NA12878,NA12878
																									-9	-9	NA19240
																									0	0	NA12878,NA12878,NA12878
																									0	0	NA19240,NA19240
																									0	0	NA12878,NA12878,NA12878
																									0	0	NA19240
																									0	0	NA19240,NA19240
																									-9	-9	NA12878,NA19240,NA12878,NA19240,NA19240,NA12878
																									0	0	NA19240
																									0	0	NA19240,NA19240
																									0	0	NA12878,NA19240,NA19240,NA19240,NA19240,NA19240,NA19240,NA19240
																									0	0	NA12878,NA12878,NA12878
																									0	0	NA19240
																									0	0	NA12878,NA12878	false positive
																									0	0	NA19240
																									0	0	NA19240
																									0	0	NA12878
																									0	0	NA12878,NA12878,NA12878,NA12878,NA12878,NA12878
																									0	0	NA19240
																									0	0	NA19240,NA19240
																									0	0	NA19240
																									-9	-9	NA19240,NA19240
																									0	0	NA19240
																									0	0	NA19240
																									0	0	NA12878,NA12878
																									0	0	NA19240
																									0	0	NA12878
																									0	0	NA19240,NA19240,NA19240
																									0	0	NA12878,NA12878,NA12878,NA12878,NA19240,NA12878,NA19240,NA12878
																									0	0	NA12878,NA12878
																									0	0	NA12878
																									0	0	NA19240,NA19240
																									0	0	NA12878
																									0	0	NA19240,NA12878
																									0	0	NA12878,NA12878,NA12878,NA12878
																									0	0	NA12878
																									0	0	NA12878	not an Alu? Small?
																									0	0	NA19240
																									0	0	NA12878
																									0	0	NA12878,NA12878,NA12878,NA19240,NA19240
																									-9	-9	NA12878,NA12878
																									0	0	NA12878,NA12878
																									0	0	NA19240
																									0	0	NA12878,NA12878,NA12878
																									0	0	NA19240,NA19240
																									0	0	NA12878,NA12878
																									0	0	NA12878
																									0	0	NA12878,NA12878
																									-9	-9	NA12878
																									0	0	NA12878	False positive 2p
																									0	0	NA12878,NA12878,NA12878,NA12878
																									0	0	NA19240
																									0	0	NA19240
																									0	0	NA12878,NA12878,NA12878
																									0	0	NA19240
