# Supplementary material for: A Comprehensive Map of Mobile Element Insertion Polymorphisms in Humans
Source: PLoS Genet. 2011 Aug 18;7(8):e1002236. doi: 10.1371/journal.pgen.1002236 (PMC3158055; doi:10.1371/journal.pgen.1002236)
Supplement: Table S5 — MEI sensitivity based on comparison to gold standard events. (external Excel file) The fraction of HuRef MEI [23] found by this study is a lower limit to the detection sensitivity to common MEI alleles. a) MEI insertion detection sensitivity. b) MEI deletion sensitivity. b) MEI deletion sensitivity based on loci detected in the same samples from Mills et al. [47]. (XLSX) [file pgen.1002236.s023.xlsx]

## Sheet: Gold Standards
a)	HuRef as gold standard					Mills (2006) in NA12878 and NA12156 as gold standard
MEI insertions
	huRef MEI insertions	matched	% matched
Alu	584	449	0.768836
L1	52	24	0.461538
SVA	14	9	0.642857
total	650	482	0.741538
b)						c)
MEI deletions						MEI deletions
	huRef MEI deletions	matched	% matched				Mills MEI deletions	matched	% matched
Alu	701	654	0.93			NA12878	18	17	0.94
L1	72	65	0.9			NA12156	30	29	0.97
SVA	30	30	1
total	803	749	0.932752				Mills et. al. Genome Research 16, 1182 (2006)
	Xing, J. et al.. Genome Research 19, 1516 (2009)
postion matching between our event list and previous studies are done using a window of 200bp for insertions and a 50% reciprocal overlap for MEI deletions
