# Supplementary material for: A Comprehensive Map of Mobile Element Insertion Polymorphisms in Humans
Source: PLoS Genet. 2011 Aug 18;7(8):e1002236. doi: 10.1371/journal.pgen.1002236 (PMC3158055; doi:10.1371/journal.pgen.1002236)
Supplement: Table S6 — Trios (external Excel file). a) Overlap between RP and SR in the same trio samples (NA12878 and NA19240) can be used to estimate detection sensitivity. Columns RP and SR are the counts of all loci for the two samples broken down by element type. RP-only and SR-only count loci where only one method found the insertion. RP+SR is the count of loci deleted by both methods. The detection sensitivity estimates (εRP, εSR, and ε) with corresponding statistical 1-sigma errors are derived from the overlaps. The combined detected efficiency is based on the union of the two independent methods. b) Counts of MEI site differences between two individuals. The trio samples were used for this because of the relatively high coverage and corresponding sensitivity to low frequency alleles. Corrections to the counts compensate for less-than-perfect detection sensitivity and false detections. The trio children from two populations (CEU and YRI) have the most differences (2034±120) while the CEU parents have the fewest (663±120). The YRI parents' count of sites is between the other pairs. These differences are plotted vs. the corresponding coalescent time in Figure 6d (main text). c) De novo insertion hunt. Any MEI appearing in the children of the family trios but not in the parent would be a de novo MEI insertion. Six candidates from NA12878 (a) and 15 from NA19240 (b). All but one de novo candidate occurred at a site not found in any of the other samples. This site was PCR tested and identified in NA12892 (mother). (XLSX) [file pgen.1002236.s024.xlsx]

## Sheet: Trios
a) Trio Overlapping RP and SR detection
Counts of detected events in high coverage trio children with dereived detection sensitivities for RP and SR algorithms
NA12878
	RP	SR	RP+SR	RP-only	SR-only	RPeff	RP se	SReff	SReffu	eff	effu
ALU	733	843	589	144	254	0.716	0.039	0.813	0.046	0.947	0.015
L1	80	114	32	48	82	0.453	0.142	0.41	0.086	0.677	0.096
SVA	11	7	2	9	5	0.357	0.3	0.364	0.378	0.591	0.309
MEI	824	964	623	201	341	0.673	0.036	0.771	0.042	0.925	0.016
NA19240
	RP	SR	RP+SR	RP-only	SR-only	RPeff	RPeffu	SReff	SReffu	eff	effu
ALU	1345	1282	892	453	390	0.713	0.032	0.671	0.03	0.906	0.014
L1	137	168	51	86	117	0.49	0.142	0.382	0.063	0.684	0.094
SVA	29	7	2	27	5	0.357	0.3	0.138	0.14	0.446	0.274
MEI	1511	1457	945	566	512	0.676	0.03	0.638	0.027	0.883	0.014
Notes:	symbol	description
RP	NRP	count of loci detected by RP algorithm
SR	NSR	count of loci detected by SR algorithm
RP+SR	NSR & RP	count of loci detected by both RP and SR algorithms
RP-only	NSR & not RP	count of loci detected by RP algorithm but not SR
SR-only	NRP & not SR	count of loci detected by SR algorithm but not RP
RPeff	eRP	RP detection sensitivity based on overlaps with SR
RPeffu	se,RP	uncertainty of RP detection sensitivity propagating errors from FDR and Poisson sampling
SReff	eSR	SR detection sensitivity based on overlaps with RP
SReffu	se,SR	uncertainty of SR detection sensitivity propagating errors from FDR and Poisson sampling
eff	eRP+SR	combined RP+SR detection efficiency
effu	se,RP+SR	uncertainty of combined detection sensitivity
b) Counts of MEI variations between pairs among the trios
MEI insertions		CEU-YRI children						MEI insertions		CEU parents					MEI insertions		YRI parents
type	NA12878	NA19240	symdiff	corrected	uncert			type	NA12891	NA12892	symdiff	corrected	uncert		type	NA19238	NA19239	symdiff	corrected	uncert
Alu	987	1153	1334	1335	77			Alu	684	664	542	473	72		Alu	898	887	1021	1000	70
L1	161	144	213	162	51			L1	66	78	52	0	57		L1	101	97	104	44	51
SVA	16	28	26	12	19			SVA	8	6	8	3	9		SVA	25	22	19	0	29
total	1164	1325	1573	1509	94			total	758	748	602	466	92		total	1024	1006	1144	1044	91
MEI deletions								MEI deletions							MEI deletions
type	NA12878	NA19240	symdiff	corrected	uncert			type	NA12891	NA12892	symdiff	corrected	uncert		type	NA19238	NA19239	symdiff	corrected	uncert
Alu	757	590	509	454	70			Alu	777	721	274	181	97		Alu	627	603	398	340	70
L1	90	63	63	57	20			L1	90	84	28	17	25		L1	68	66	52	47	19
SVA	35	26	19	14	14			SVA	33	37	8	0	17		SVA	28	28	18	14	14
total	882	679	591	525	74			total	900	842	310	197	102		total	723	697	468	401	74
combined MEI insertions+deletions								combined MEI insertions+deletions							combined MEI insertions+deletions
type	NA12878	NA19240	symdiff	corrected	uncert			type	NA12891	NA12892	symdiff	corrected	uncert		type	NA19238	NA19239	symdiff	corrected	uncert
Alu	1544	1472	1594	1789	104			Alu	1294	1217	681	654	121		Alu	1337	1293	1174	1340	99
L1	184	175	193	219	55			L1	161	165	86	7	62		L1	163	150	155	91	54
SVA	73	65	68	26	24			SVA	51	54	27	2	19		SVA	57	53	48	11	32
total	2046	2004	2164	2034	120			total	1658	1590	912	663	137		total	1747	1703	1612	1442	117
Notes:	symbol	description
NA12878	N1	count of MEI detected in NA12878 relative to the reference						NA12891	count of MEI detected in CEU father relative to the reference						NA19238	count of MEI detected in YRI father relative to the reference
NA19240	N2	count of MEI detected in NA19240 relative to the reference						NA12892	count of MEI detected in CEU mother relative to the reference						NA19239	count of MEI detected in YRI mother relative to the reference
symdiff	N1 +N2 – N12	count of MEI detected in one sample, but not both
corrected	DN	count of MEI variations between two samples corrected for FDR and detection sensivity
uncert	sDN	uncertainty in the count of MEI variations between two samples, including errors on FDR and detection sensivity
c) Search for de Novo insertions in trio children
CEU trio
.	p=NA12891	m=NA12892	d=NA12878
.	p	m	d	p-only	m-only	d-only	p1m1d0	p1m0d1	p0m1d1	p1m1d1	denovo
ins	755	744	834	100	94	27	48	205	200	402	1
del	948	936	944	25	23	6	37	62	52	824	0
MEI	1703	1680	1778	125	117	33	85	267	252	1226	1
1 candidate found in NA12892 (mother) by validation PCR experiment so it is not a de novo insertion
YRI trio
.	p=NA19238	m=NA19239	d=NA19240
.	p	m	d	p1	m1	d1	pm	pd	md	pmd	denovo
ins	1019	1000	1065	251	236	22	50	329	325	389	0
del	903	895	906	33	30	15	53	79	74	738	0
MEI	1922	1895	1971	284	266	37	103	408	399	1127	0
Notes:
p	trio father	total count
m	trio mother	total count
d	trio daughter	total count
p-only	trio father , not mother or daughter
m-only	trio mother, not faher or daughter
d-only	trio daughter, not mother or father (de novo candidate)
p1m1d0	both father and mother, not daughter
p1m0d1	both father and daughter, not mother
p0m1d1	both mother and daughter, not father
p1m1d1	found in all three trio samples
denovo	found in daughter, but no other sample (including parents)
