# Supplementary material for: A Comprehensive Map of Mobile Element Insertion Polymorphisms in Humans
Source: PLoS Genet. 2011 Aug 18;7(8):e1002236. doi: 10.1371/journal.pgen.1002236 (PMC3158055; doi:10.1371/journal.pgen.1002236)
Supplement: Table S7 — Sub-family breakdown (external Excel file). Fragments from 1,105 of the Alu insertions were assembled into contigs spanning the Alu element to allow subfamily identification. The subfamilies are compared with those from the reference MEI detected as deletions and to the Venter MEI. (XLSX) [file pgen.1002236.s025.xlsx]

## Sheet: Alu sub-families
Counts of MEI broken down by element subfamily for assembled nsertions, refetions, and from huRef (Venter) assembly
ME	1KG MEI(non-ref)	1KG MEI(ref)	HuRef MEI(non-ref)	HuRef MEI(ref)	1KG ALU(non-ref) %	1KG ALU(ref) %	HuRef ALU(non-ref) %	HuRef ALU(ref) %
AluJ*	0	2	0	0	0	0.00115607	0	0
AluS*	1	11	0	1	0.000908265	0.00635838	0	0.00142653
AluY	207	288	147	114	0.188011	0.166474	0.256098	0.162625
AluYa5	466	721	226	297	0.423252	0.416763	0.393728	0.42368
AluYa8	13	28	5	9	0.0118074	0.016185	0.0087108	0.0128388
AluYb8	242	436	141	187	0.2198	0.252023	0.245645	0.266762
AluYb9	62	63	25	28	0.0563124	0.0364162	0.043554	0.0399429
AluYc	6	33	0	9	0.00544959	0.0190751	0	0.0128388
AluYc3	3	1	0	1	0.0027248	0.000578035	0	0.00142653
AluYd8	12	11	6	4	0.0108992	0.00635838	0.010453	0.00570613
AluYf4	44	59	0	28	0.0399637	0.034104	0	0.0399429
AluYg6	38	48	19	14	0.0345141	0.0277457	0.033101	0.0199715
AluYh9	6	7	5	4	0.00544959	0.00404624	0.0087108	0.00570613
AluYk1	0	21	0	5	0	0.0121387	0	0.00713267
AluYk4	1	1	0	0	0.000908265	0.000578035	0	0
L1*	792	206	52	72
SVA	79	74	14	30
	1972	2010	640	803
	Notes:
	AluJ*	sum of all AluJ sub-families
	AluS*	sum of all AluS sub-families
	L1*	sum of all L1 sub-families
