# Supplementary material for: A Comprehensive Map of Mobile Element Insertion Polymorphisms in Humans
Source: PLoS Genet. 2011 Aug 18;7(8):e1002236. doi: 10.1371/journal.pgen.1002236 (PMC3158055; doi:10.1371/journal.pgen.1002236)
Supplement: Table S8 — Non-reference MEI genotyping validation (external Excel file). Genotype contingency table for non-reference MEI vs. genotypes from PCR validation experiments. “0/0” are homozygous reference, “0/1” are heterozygous insertions, and “1/1” are homozygous insertions (VCF file genotype label convention). Counts in each box are the numbers of sites and samples with the corresponding combination of genotype from sequencing and PCR. The overall genotyping accuracy is the fraction of counts on the diagonal while the genotyping efficiency is the fraction of all genotyped sites & samples divided by sites×samples for the given pilot dataset. Only genotypes with Q≥7 are included. The low coverage (a) accuracy is 87% and the efficiency is 57%. The trio pilot (b) accuracy is 95.7% and the genotyping efficiency is 89.9%. The improved genotyping performance for the trio pilot is a consequence of higher coverage. (XLSX) [file pgen.1002236.s026.xlsx]

## Sheet: Genotype validation
a) Low coverage pilot		sites=333	samples=23						Low coverage pilot
						n		Q threshold	total sitesxsamples	genotyped	efficiency	agreement
GQ>=7		PCR genotypes				7943		0	7943	7163	0.902	0.785
		0/0	0/1	1/1				1	7943	5750	0.724	0.854
Seq genotypes	0/0	2773	188	5				2	7943	5750	0.724	0.854
	0/1	18	913	217				3	7943	5750	0.724	0.854
	1/1	1	140	372				4	7943	5745	0.723	0.854
					agreement	efficiency		5	7943	5745	0.723	0.854
					0.877026	0.582525		6	7943	4627	0.583	0.877
GQ>=0		PCR genotypes						7	7943	4627	0.583	0.877	threshold
		0/0	0/1	1/1				8	7943	3596	0.453	0.895
Seq genotypes	0/0	4212	752	283				9	7943	3596	0.453	0.895
	0/1	18	915	219				10	7943	3566	0.449	0.9
	1/1	1	268	495				11	7943	2780	0.35	0.896
	NA	485	197	98	agreement	efficiency		12	7943	2780	0.35	0.896
					0.784867	0.9018		13	7943	2167	0.273	0.896
								14	7943	2167	0.273	0.896
								15	7943	2167	0.273	0.896
								16	7943	1652	0.208	0.89
								17	7943	1652	0.208	0.89
								18	7943	1652	0.208	0.89
								19	7943	1226	0.154	0.886
b) trios pilot		sites=332	samples=6						trios pilot
						n		Q threshold	total sitesxsamples	genotyped	efficiency	agreement
GQ>=7		PCR genotypes				1979		0	1979	1976	0.998	0.916
		0/0	0/1	1/1				1	1979	1806	0.913	0.958
Seq genotypes	0/0	901	5	0				2	1979	1806	0.913	0.958
	0/1	2	671	54				3	1979	1806	0.913	0.958
	1/1	0	10	144				4	1979	1804	0.912	0.958
					agreement	efficiency		5	1979	1804	0.912	0.958
					0.960269	0.902981		6	1979	1787	0.903	0.96
GQ>0		PCR genotypes						7	1979	1787	0.903	0.96
		0/0	0/1	1/1				8	1979	1760	0.889	0.965
Seq genotypes	0/0	989	73	23				9	1979	1760	0.889	0.965
	0/1	2	671	56				10	1979	1756	0.887	0.966
	1/1	0	12	150				11	1979	1744	0.881	0.967
	NA	1	0	2	agreement	efficiency		12	1979	1744	0.881	0.967
					0.915992	0.998484		13	1979	1722	0.87	0.969
								14	1979	1721	0.87	0.969
Notes:								15	1979	1721	0.87	0.969
genotypes are labeled in the VCF convention:								16	1979	1706	0.862	0.97
0/0 is homozygous reference, 1/1 is homozygous alternate								17	1979	1706	0.862	0.97
0/1 is heterozygous								18	1979	1706	0.862	0.97
								19	1979	1676	0.847	0.973
samples selected with >0.5 fragment/base spanning coverage and included in PCR experiments
		2659	195	6
		15	841	208
		2	154	364
		22	20	5
