# Supplementary material for: A Comprehensive Map of Mobile Element Insertion Polymorphisms in Humans
Source: PLoS Genet. 2011 Aug 18;7(8):e1002236. doi: 10.1371/journal.pgen.1002236 (PMC3158055; doi:10.1371/journal.pgen.1002236)
Supplement: Table S9 — MEI genotyping corrections. (external Excel file). a) Detection sensitivity. b) Genotyping efficiency with correction factors used in constructing the allele frequency spectra for each population and element type. c) Heterozygosity counts and correction factors for each sample and element family. (XLSX) [file pgen.1002236.s027.xlsx]

## Sheet: Corrections
a) Detection Sensitivity values for common alleles in low coverage data
	non-reference MEI	CI	reference MEI	CI			Notes:	description
total	0.75	[0.65-0.85]	0.95	[0.90-1.00]			non-reference MEI	detection or genotyping efficiency for MEI detected as insertions
ALU	0.75	[0.65-0.85]	0.95	[0.90-1.00]			reference MEI	detection or genotyping efficiency for MEI detected as deletions
L1	0.5	[0.35-0.65]	0.95	[0.90-1.00]			CI	95% confidence intervals
SVA	0.5	[0.25-0.75]	0.95	[0.90-1.00]
b) Allele frequency spectrum correction factors (low coverage pilot)
pop	element	effDetNR (%)	effGenNR (%)	KNREF	effDetR (%)	effGenR (%)	KREF		Notes:	description
CEU	total	75	45.1	2.95	95	82.1	1.28		effDetNR (%)	Non-reference MEI detection sensitivity (%)
CEU	ALU	75	47.5	2.81	95	83.2	1.27		effGenNR (%)	Non-reference MEI genotyping efficiency (%)
CEU	L1	50	31.4	6.37	95	76.4	1.38		KNREF	Non-reference MEI correction factor
CEU	SVA	50	44	4.55	95	72.6	1.45		effDetR (%)	Reference MEI detection sensitivity (%)
YRI	total	75	31.7	4.21	95	74.3	1.42		effGenR (%)	Reference MEI genotyping efficiency (%)
YRI	ALU	75	33.2	4.02	95	75.3	1.4		KREF	Reference MEI correction factor
YRI	L1	50	23.3	8.58	95	69.2	1.52
YRI	SVA	50	29.3	6.82	95	64.4	1.63
CHBJPT	total	75	44.7	2.98	95	80.2	1.31
CHBJPT	ALU	75	47	2.84	95	81.7	1.29
CHBJPT	L1	50	31.3	6.4	95	72.3	1.46
CHBJPT	SVA	50	44	4.55	95	65.8	1.6
all	total	75	54.9	2.43	95	89.7	1.17
all	ALU	75	57.9	2.3	95	90.5	1.16
all	L1	50	37.5	5.34	95	84.1	1.25
all	SVA	50	53.3	3.75	95	86.3	1.22
c) Heterozygosity correction factors (low coverage pilot)
sample	pop	element	NGEN(NR)	NHET(NR)	KHET(NR)	KNREF	NGEN( R)	NHET( R)	KREF	NHETG		Notes:	description
NA06986	CEU	ALU	2491	376	1.15	1.9	1495	515	1.27	1369		NGEN(NR)	Non-reference MEI genotyped sites
NA07000	CEU	ALU	1924	280	1.24	2.45	1322	397	1.44	1256		NHET(NR)	Non-reference MEI heterozygous site raw count
NA07037	CEU	ALU	2462	392	1.14	1.93	1470	471	1.3	1369		KHET(NR)	Non-reference MEI low fragment bias correction
NA07051	CEU	ALU	2560	400	1.11	1.86	1524	538	1.24	1412		KNREF	Non-reference MEI Correction factor
NA07346	CEU	ALU	2585	378	1.28	1.81	1441	505	1.32	1348		NGEN( R)	Reference MEI genotyped sites
NA07347	CEU	ALU	2412	322	1.33	1.94	1347	428	1.41	1228		NHET( R)	Reference MEI heterozygous site raw count
NA07357	CEU	ALU	2188	328	1.19	2.17	1402	430	1.34	1290		KREF	Reference MEI Correction factor
NA11829	CEU	ALU	1484	168	1.48	3.2	1342	416	1.41	1125		NHETG	Estimated heterozygous MEI across genome
NA11830	CEU	ALU	1655	202	1.45	2.87	1403	467	1.35	1210
NA11831	CEU	ALU	2254	316	1.25	2.11	1440	478	1.31	1292
NA11881	CEU	ALU	2488	388	1.31	1.88	1304	392	1.44	1295
NA11894	CEU	ALU	2315	319	1.33	2.02	1315	386	1.44	1199
NA11918	CEU	ALU	2955	410	1.19	1.58	1344	457	1.41	1290
NA11919	CEU	ALU	1946	268	1.35	2.45	1472	519	1.28	1322
NA11920	CEU	ALU	2235	318	1.24	2.11	1464	509	1.3	1333
NA11931	CEU	ALU	2229	338	1.37	2.11	1339	385	1.41	1257
NA11992	CEU	ALU	2298	329	1.23	2.07	1508	505	1.26	1315
NA11993	CEU	ALU	1686	212	1.39	2.79	1314	356	1.44	1106
NA11994	CEU	ALU	1627	214	1.42	2.9	1414	497	1.34	1285
NA11995	CEU	ALU	1779	190	1.37	2.68	1367	401	1.39	1064
NA12003	CEU	ALU	2401	360	1.19	1.98	1464	499	1.29	1357
NA12006	CEU	ALU	1283	173	1.47	3.69	1261	364	1.5	1184
NA12043	CEU	ALU	2536	376	1.29	1.84	1334	404	1.42	1264
NA12044	CEU	ALU	1848	252	1.35	2.55	1357	421	1.39	1226
NA12045	CEU	ALU	2558	351	1.3	1.82	1377	426	1.38	1227
NA12144	CEU	ALU	2005	273	1.29	2.35	1351	437	1.39	1251
NA12154	CEU	ALU	1897	254	1.37	2.48	1385	459	1.37	1258
NA12155	CEU	ALU	1481	164	1.48	3.21	1403	484	1.35	1179
NA12156	CEU	ALU	1469	171	1.46	3.21	1280	360	1.48	1081
NA12249	CEU	ALU	3136	465	1.17	1.49	1451	446	1.31	1274
NA12287	CEU	ALU	2046	328	1.38	2.28	1286	376	1.47	1301
NA12489	CEU	ALU	1300	176	1.48	3.61	1261	344	1.5	1153
NA12716	CEU	ALU	2471	336	1.14	1.92	1498	487	1.27	1265
NA12749	CEU	ALU	1258	184	1.49	3.76	1336	395	1.42	1255
NA12750	CEU	ALU	2512	368	1.15	1.89	1457	505	1.3	1350
NA12751	CEU	ALU	2420	324	1.19	1.96	1463	521	1.3	1310
NA12761	CEU	ALU	2417	349	1.17	1.97	1494	506	1.27	1329
NA12763	CEU	ALU	1972	247	1.34	2.4	1429	441	1.33	1177
NA12776	CEU	ALU	1456	204	1.48	3.26	1319	395	1.44	1234
NA12828	CEU	ALU	1598	211	1.43	2.97	1317	425	1.44	1240
NA18486	YRI	ALU	214	22	1.86	23.39	1034	285	1.86	1043
NA18489	YRI	ALU	1429	205	1.49	3.3	1344	515	1.41	1401
NA18498	YRI	ALU	1438	230	1.47	3.29	1268	470	1.49	1458
NA18499	YRI	ALU	1661	292	1.4	2.83	1331	526	1.42	1574
NA18501	YRI	ALU	2500	513	1.13	1.91	1446	639	1.31	1816
NA18504	YRI	ALU	1539	215	1.46	3.08	1364	556	1.38	1430
NA18505	YRI	ALU	2338	439	1.17	2.03	1372	518	1.38	1606
NA18507	YRI	ALU	931	147	1.55	5.13	1111	361	1.72	1373
NA18508	YRI	ALU	2311	465	1.2	2.06	1335	484	1.41	1640
NA18510	YRI	ALU	2079	357	1.31	2.28	1400	600	1.35	1627
NA18511	YRI	ALU	1138	178	1.55	4.14	1164	411	1.62	1404
NA18516	YRI	ALU	1473	190	1.49	3.24	1239	418	1.53	1254
NA18517	YRI	ALU	2190	380	1.23	2.17	1347	526	1.41	1567
NA18519	YRI	ALU	1649	340	1.38	2.89	1372	567	1.39	1768
NA18520	YRI	ALU	1387	175	1.5	3.4	1327	435	1.43	1215
NA18526	CHBJPT	ALU	2012	273	1.34	2.36	1373	469	1.37	1286
NA18532	CHBJPT	ALU	1118	140	1.56	4.23	1343	432	1.41	1203
NA18537	CHBJPT	ALU	2295	337	1.22	2.07	1406	481	1.35	1344
NA18542	CHBJPT	ALU	1818	229	1.37	2.61	1414	481	1.35	1247
NA18545	CHBJPT	ALU	1654	223	1.38	2.87	1340	410	1.41	1217
NA18550	CHBJPT	ALU	1928	273	1.3	2.46	1359	456	1.39	1305
NA18552	CHBJPT	ALU	2271	322	1.22	2.09	1428	525	1.33	1368
NA18555	CHBJPT	ALU	1912	287	1.3	2.48	1397	462	1.35	1337
NA18558	CHBJPT	ALU	2085	281	1.29	2.27	1396	455	1.35	1254
NA18561	CHBJPT	ALU	2182	306	1.22	2.17	1375	435	1.37	1261
NA18562	CHBJPT	ALU	1468	175	1.49	3.23	1310	414	1.44	1161
NA18563	CHBJPT	ALU	1872	236	1.35	2.53	1374	456	1.38	1226
NA18564	CHBJPT	ALU	2209	345	1.25	2.15	1418	486	1.33	1389
NA18566	CHBJPT	ALU	2015	275	1.32	2.37	1379	443	1.37	1258
NA18570	CHBJPT	ALU	1881	259	1.35	2.53	1393	465	1.36	1288
NA18571	CHBJPT	ALU	1918	264	1.34	2.46	1407	482	1.34	1296
NA18572	CHBJPT	ALU	2128	305	1.26	2.24	1420	446	1.33	1276
NA18573	CHBJPT	ALU	1679	222	1.41	2.82	1387	452	1.37	1244
NA18576	CHBJPT	ALU	2206	348	1.19	2.15	1405	486	1.35	1403
NA18577	CHBJPT	ALU	1857	249	1.35	2.54	1393	489	1.36	1297
NA18579	CHBJPT	ALU	2067	256	1.3	2.28	1395	510	1.35	1275
NA18582	CHBJPT	ALU	1604	195	1.42	2.98	1407	490	1.35	1242
NA18592	CHBJPT	ALU	2252	309	1.23	2.1	1435	467	1.32	1263
NA18593	CHBJPT	ALU	2345	320	1.2	2.02	1403	471	1.35	1283
NA18603	CHBJPT	ALU	1791	231	1.36	2.65	1367	450	1.38	1231
NA18605	CHBJPT	ALU	1770	232	1.39	2.68	1388	465	1.36	1255
NA18608	CHBJPT	ALU	2045	280	1.31	2.32	1395	466	1.35	1280
NA18609	CHBJPT	ALU	2143	275	1.26	2.22	1420	491	1.33	1264
NA18638	CHBJPT	ALU	2212	311	1.23	2.15	1425	515	1.32	1349
NA18853	YRI	ALU	1973	315	1.32	2.39	1385	557	1.36	1510
NA18858	YRI	ALU	1966	353	1.31	2.4	1360	517	1.39	1566
NA18861	YRI	ALU	2255	412	1.22	2.11	1356	521	1.4	1596
NA18870	YRI	ALU	2241	420	1.22	2.11	1415	604	1.34	1699
NA18871	YRI	ALU	1827	300	1.39	2.6	1404	567	1.35	1545
NA18909	YRI	ALU	2029	354	1.29	2.33	1263	458	1.49	1510
NA18912	YRI	ALU	1199	182	1.52	3.97	1347	517	1.4	1449
NA18916	YRI	ALU	2017	336	1.3	2.37	1306	449	1.45	1446
NA18940	CHBJPT	ALU	2092	268	1.27	2.24	1298	388	1.46	1167
NA18942	CHBJPT	ALU	1496	179	1.35	3.16	1265	346	1.5	1084
NA18943	CHBJPT	ALU	1391	191	1.48	3.4	1316	357	1.43	1160
NA18944	CHBJPT	ALU	1767	227	1.36	2.68	1276	357	1.48	1135
NA18945	CHBJPT	ALU	1600	202	1.41	2.97	1308	380	1.45	1152
NA18947	CHBJPT	ALU	1547	207	1.43	3.06	1324	366	1.44	1161
NA18948	CHBJPT	ALU	1710	237	1.37	2.75	1319	373	1.43	1187
NA18949	CHBJPT	ALU	1762	224	1.38	2.68	1313	341	1.44	1091
NA18951	CHBJPT	ALU	1453	197	1.46	3.22	1323	358	1.43	1147
NA18952	CHBJPT	ALU	1771	190	1.36	2.69	1309	342	1.45	1005
NA18953	CHBJPT	ALU	1172	93	1.55	4.04	1398	401	1.36	922
NA18956	CHBJPT	ALU	1534	205	1.41	3.08	1310	343	1.44	1127
NA18959	CHBJPT	ALU	1466	181	1.48	3.23	1351	417	1.41	1172
NA18960	CHBJPT	ALU	1384	170	1.51	3.46	1343	440	1.41	1208
NA18961	CHBJPT	ALU	2173	315	1.26	2.18	1487	468	1.27	1282
NA18964	CHBJPT	ALU	2230	325	1.24	2.13	1465	485	1.29	1319
NA18965	CHBJPT	ALU	1565	217	1.44	3.01	1309	354	1.45	1164
NA18973	CHBJPT	ALU	1784	211	1.38	2.65	1329	361	1.42	1073
NA18980	CHBJPT	ALU	1101	132	1.49	4.29	1244	330	1.52	1069
NA19005	CHBJPT	ALU	1256	151	1.52	3.75	1286	326	1.47	1046
NA19093	YRI	ALU	2346	479	1.12	2.02	1419	634	1.33	1814
NA19099	YRI	ALU	2272	443	1.2	2.09	1360	522	1.39	1650
NA19102	YRI	ALU	2185	373	1.26	2.16	1415	574	1.34	1576
NA19108	YRI	ALU	2303	466	1.17	2.06	1416	524	1.34	1660
NA19114	YRI	ALU	2230	424	1.2	2.12	1359	502	1.39	1597
NA19116	YRI	ALU	1175	162	1.57	3.97	1188	400	1.59	1278
NA19137	YRI	ALU	601	59	1.65	7.83	1231	454	1.53	1158
NA19138	YRI	ALU	2478	476	1.14	1.91	1431	633	1.32	1746
NA19147	YRI	ALU	2336	438	1.19	2.03	1362	499	1.39	1585
NA19172	YRI	ALU	1401	168	1.5	3.37	1371	463	1.38	1206
NA19190	YRI	ALU	1752	300	1.37	2.7	1184	428	1.59	1493
NA19210	YRI	ALU	504	57	1.66	9.31	1000	306	1.87	1103
NA19225	YRI	ALU	1714	324	1.38	2.77	1258	430	1.52	1552
NA19257	YRI	ALU	2498	492	1.1	1.9	1327	461	1.42	1586
NA06986	CEU	L1	280	36	1.15	1.9	160	57	1.27	141
NA07000	CEU	L1	230	25	1.2	2.45	140	35	1.44	112
NA07037	CEU	L1	269	34	1.14	1.93	151	55	1.3	137
NA07051	CEU	L1	283	42	1.11	1.86	167	66	1.24	160
NA07346	CEU	L1	339	43	1.31	1.81	157	56	1.32	151
NA07347	CEU	L1	312	30	1.36	1.94	148	47	1.41	124
NA07357	CEU	L1	248	29	1.19	2.17	157	50	1.34	130
NA11829	CEU	L1	166	32	1.46	3.2	146	40	1.41	159
NA11830	CEU	L1	182	18	1.42	2.87	152	73	1.35	150
NA11831	CEU	L1	242	38	1.24	2.11	166	57	1.31	155
NA11881	CEU	L1	323	41	1.32	1.88	143	50	1.44	149
NA11894	CEU	L1	304	30	1.35	2.02	146	43	1.44	122
NA11918	CEU	L1	394	48	1.25	1.58	146	46	1.41	140
NA11919	CEU	L1	216	30	1.28	2.45	163	53	1.28	141
NA11920	CEU	L1	259	36	1.24	2.11	157	54	1.3	146
NA11931	CEU	L1	291	32	1.4	2.11	149	37	1.41	120
NA11992	CEU	L1	254	26	1.22	2.07	159	54	1.26	122
NA11993	CEU	L1	203	19	1.4	2.79	140	41	1.44	112
NA11994	CEU	L1	196	25	1.43	2.9	154	49	1.34	138
NA11995	CEU	L1	198	22	1.38	2.68	153	37	1.39	110
NA12003	CEU	L1	263	33	1.18	1.98	160	70	1.29	156
NA12006	CEU	L1	148	17	1.47	3.69	139	38	1.5	120
NA12043	CEU	L1	346	32	1.36	1.84	142	34	1.42	107
NA12044	CEU	L1	219	31	1.32	2.55	157	39	1.39	133
NA12045	CEU	L1	342	41	1.34	1.82	150	45	1.38	137
NA12144	CEU	L1	242	29	1.28	2.35	151	53	1.39	142
NA12154	CEU	L1	227	22	1.34	2.48	158	59	1.37	135
NA12155	CEU	L1	168	21	1.5	3.21	153	60	1.35	148
NA12156	CEU	L1	171	23	1.41	3.21	144	40	1.48	133
NA12249	CEU	L1	422	45	1.24	1.49	153	47	1.31	128
NA12287	CEU	L1	278	25	1.44	2.28	140	33	1.47	106
NA12489	CEU	L1	156	16	1.5	3.61	137	39	1.5	116
NA12716	CEU	L1	276	19	1.13	1.92	155	61	1.27	114
NA12749	CEU	L1	146	15	1.52	3.76	135	39	1.42	112
NA12750	CEU	L1	285	38	1.14	1.89	159	62	1.3	152
NA12751	CEU	L1	278	37	1.17	1.96	155	53	1.3	141
NA12761	CEU	L1	268	32	1.15	1.97	160	60	1.27	139
NA12763	CEU	L1	229	27	1.31	2.4	153	51	1.33	132
NA12776	CEU	L1	161	17	1.45	3.26	140	35	1.44	106
NA12828	CEU	L1	178	19	1.46	2.97	139	39	1.44	113
NA18486	YRI	L1	12	2	2	23.39	99	31	1.86	104
NA18489	YRI	L1	171	29	1.43	3.3	145	60	1.41	180
NA18498	YRI	L1	167	25	1.4	3.29	142	62	1.49	175
NA18499	YRI	L1	206	33	1.38	2.83	144	54	1.42	170
NA18501	YRI	L1	266	57	1.11	1.91	154	75	1.31	207
NA18504	YRI	L1	173	23	1.44	3.08	158	73	1.38	172
NA18505	YRI	L1	259	52	1.15	2.03	151	59	1.38	187
NA18507	YRI	L1	102	15	1.53	5.13	122	37	1.72	140
NA18508	YRI	L1	251	46	1.18	2.06	148	53	1.41	169
NA18510	YRI	L1	237	35	1.32	2.28	152	62	1.35	164
NA18511	YRI	L1	135	20	1.55	4.14	128	47	1.62	159
NA18516	YRI	L1	160	22	1.45	3.24	135	46	1.53	142
NA18517	YRI	L1	248	41	1.2	2.17	140	55	1.41	167
NA18519	YRI	L1	184	19	1.39	2.89	143	57	1.39	134
NA18520	YRI	L1	171	31	1.49	3.4	147	51	1.43	178
NA18526	CHBJPT	L1	223	26	1.31	2.36	154	49	1.37	128
NA18532	CHBJPT	L1	121	16	1.59	4.23	140	44	1.41	130
NA18537	CHBJPT	L1	256	33	1.21	2.07	149	45	1.35	129
NA18542	CHBJPT	L1	202	26	1.42	2.61	145	51	1.35	137
NA18545	CHBJPT	L1	184	23	1.39	2.87	146	45	1.41	129
NA18550	CHBJPT	L1	220	29	1.26	2.46	148	49	1.39	139
NA18552	CHBJPT	L1	262	40	1.23	2.09	154	56	1.33	158
NA18555	CHBJPT	L1	216	20	1.32	2.48	152	50	1.35	117
NA18558	CHBJPT	L1	240	28	1.31	2.27	149	57	1.35	141
NA18561	CHBJPT	L1	247	43	1.22	2.17	154	52	1.37	165
NA18562	CHBJPT	L1	168	16	1.46	3.23	146	45	1.44	116
NA18563	CHBJPT	L1	213	24	1.33	2.53	147	46	1.38	124
NA18564	CHBJPT	L1	249	38	1.27	2.15	154	58	1.33	159
NA18566	CHBJPT	L1	214	23	1.29	2.37	156	56	1.37	131
NA18570	CHBJPT	L1	205	32	1.34	2.53	156	57	1.36	158
NA18571	CHBJPT	L1	227	26	1.37	2.46	153	51	1.34	132
NA18572	CHBJPT	L1	228	25	1.27	2.24	159	53	1.33	126
NA18573	CHBJPT	L1	197	21	1.43	2.82	144	42	1.37	117
NA18576	CHBJPT	L1	252	32	1.18	2.15	146	46	1.35	131
NA18577	CHBJPT	L1	218	33	1.37	2.54	151	52	1.36	154
NA18579	CHBJPT	L1	243	31	1.28	2.28	152	55	1.35	145
NA18582	CHBJPT	L1	174	17	1.44	2.98	147	51	1.35	119
NA18592	CHBJPT	L1	263	27	1.23	2.1	155	53	1.32	126
NA18593	CHBJPT	L1	272	37	1.2	2.02	147	67	1.35	165
NA18603	CHBJPT	L1	205	21	1.36	2.65	151	52	1.38	127
NA18605	CHBJPT	L1	198	29	1.36	2.68	153	54	1.36	151
NA18608	CHBJPT	L1	233	29	1.27	2.32	152	48	1.35	132
NA18609	CHBJPT	L1	239	20	1.24	2.22	150	53	1.33	115
NA18638	CHBJPT	L1	248	34	1.22	2.15	162	53	1.32	143
NA18853	YRI	L1	228	35	1.35	2.39	156	63	1.36	169
NA18858	YRI	L1	236	37	1.26	2.4	145	60	1.39	172
NA18861	YRI	L1	255	39	1.17	2.11	142	39	1.4	137
NA18870	YRI	L1	256	41	1.21	2.11	150	78	1.34	191
NA18871	YRI	L1	207	29	1.36	2.6	148	65	1.35	163
NA18909	YRI	L1	228	29	1.29	2.33	141	54	1.49	148
NA18912	YRI	L1	134	17	1.46	3.97	146	49	1.4	136
NA18916	YRI	L1	215	40	1.3	2.37	143	59	1.45	180
NA18940	CHBJPT	L1	262	32	1.24	2.24	139	38	1.46	127
NA18942	CHBJPT	L1	173	21	1.33	3.16	137	46	1.5	135
NA18943	CHBJPT	L1	164	21	1.47	3.4	147	36	1.43	123
NA18944	CHBJPT	L1	203	26	1.33	2.68	145	28	1.48	111
NA18945	CHBJPT	L1	180	25	1.36	2.97	142	37	1.45	128
NA18947	CHBJPT	L1	172	20	1.38	3.06	138	35	1.44	112
NA18948	CHBJPT	L1	206	18	1.34	2.75	144	40	1.43	107
NA18949	CHBJPT	L1	211	29	1.37	2.68	143	35	1.44	128
NA18951	CHBJPT	L1	183	24	1.5	3.22	147	38	1.43	132
NA18952	CHBJPT	L1	200	26	1.34	2.69	147	37	1.45	123
NA18953	CHBJPT	L1	136	16	1.56	4.04	149	37	1.36	115
NA18956	CHBJPT	L1	178	24	1.36	3.08	149	29	1.44	116
NA18959	CHBJPT	L1	169	18	1.49	3.23	140	47	1.41	124
NA18960	CHBJPT	L1	143	19	1.49	3.46	141	47	1.41	132
NA18961	CHBJPT	L1	249	37	1.24	2.18	157	58	1.27	154
NA18964	CHBJPT	L1	255	33	1.22	2.13	157	50	1.29	135
NA18965	CHBJPT	L1	186	27	1.42	3.01	140	41	1.45	140
NA18973	CHBJPT	L1	210	33	1.4	2.65	147	44	1.42	150
NA18980	CHBJPT	L1	127	17	1.46	4.29	133	39	1.52	132
NA19005	CHBJPT	L1	153	17	1.52	3.75	143	36	1.47	117
NA19093	YRI	L1	265	49	1.11	2.02	154	65	1.33	186
NA19099	YRI	L1	257	49	1.19	2.09	145	53	1.39	176
NA19102	YRI	L1	254	35	1.24	2.16	151	54	1.34	148
NA19108	YRI	L1	262	45	1.17	2.06	153	71	1.34	188
NA19114	YRI	L1	252	35	1.19	2.12	150	58	1.39	155
NA19116	YRI	L1	156	26	1.54	3.97	140	53	1.59	187
NA19137	YRI	L1	78	7	1.63	7.83	136	57	1.53	142
NA19138	YRI	L1	284	41	1.11	1.91	151	77	1.32	180
NA19147	YRI	L1	258	50	1.18	2.03	143	44	1.39	163
NA19172	YRI	L1	174	18	1.51	3.37	149	42	1.38	119
NA19190	YRI	L1	202	29	1.37	2.7	135	53	1.59	163
NA19210	YRI	L1	60	4	1.66	9.31	118	36	1.87	105
NA19225	YRI	L1	188	37	1.38	2.77	126	47	1.52	174
NA19257	YRI	L1	284	53	1.09	1.9	153	61	1.42	187
NA06986	CEU	SVA	42	3	1.15	1.9	60	28	1.27	41
NA07000	CEU	SVA	33	5	1.17	2.45	51	17	1.44	37
NA07037	CEU	SVA	38	10	1.16	1.93	56	22	1.3	48
NA07051	CEU	SVA	41	7	1.09	1.86	58	21	1.24	39
NA07346	CEU	SVA	37	4	1.33	1.81	55	19	1.32	32
NA07347	CEU	SVA	33	3	1.32	1.94	50	26	1.41	42
NA07357	CEU	SVA	33	3	1.14	2.17	58	25	1.34	40
NA11829	CEU	SVA	24	2	1.47	3.2	51	19	1.41	33
NA11830	CEU	SVA	26	3	1.65	2.87	59	27	1.35	45
NA11831	CEU	SVA	39	1	1.29	2.11	59	26	1.31	36
NA11881	CEU	SVA	39	4	1.45	1.88	58	32	1.44	54
NA11894	CEU	SVA	28	2	1.49	2.02	54	20	1.44	33
NA11918	CEU	SVA	43	1	1.22	1.58	56	22	1.41	33
NA11919	CEU	SVA	28	2	1.58	2.45	59	17	1.28	27
NA11920	CEU	SVA	39	5	1.22	2.11	55	25	1.3	43
NA11931	CEU	SVA	21	1	1.57	2.11	49	16	1.41	25
NA11992	CEU	SVA	39	5	1.23	2.07	62	24	1.26	41
NA11993	CEU	SVA	28	4	1.46	2.79	52	24	1.44	46
NA11994	CEU	SVA	25	3	1.46	2.9	57	22	1.34	38
NA11995	CEU	SVA	24	3	1.44	2.68	49	20	1.39	36
NA12003	CEU	SVA	41	3	1.26	1.98	61	24	1.29	37
NA12006	CEU	SVA	22	3	1.5	3.69	48	17	1.5	37
NA12043	CEU	SVA	28	2	1.36	1.84	60	18	1.42	29
NA12044	CEU	SVA	36	3	1.41	2.55	54	21	1.39	37
NA12045	CEU	SVA	37	3	1.42	1.82	51	17	1.38	29
NA12144	CEU	SVA	31	2	1.25	2.35	58	20	1.39	33
NA12154	CEU	SVA	33	5	1.36	2.48	48	16	1.37	34
NA12155	CEU	SVA	22	3	1.38	3.21	56	20	1.35	37
NA12156	CEU	SVA	27	1	1.43	3.21	49	14	1.48	24
NA12249	CEU	SVA	45	11	1.21	1.49	61	23	1.31	46
NA12287	CEU	SVA	27	2	1.49	2.28	49	23	1.47	38
NA12489	CEU	SVA	27	1	1.5	3.61	47	17	1.5	29
NA12716	CEU	SVA	38	6	1.15	1.92	59	23	1.27	41
NA12749	CEU	SVA	19	1	1.54	3.76	56	18	1.42	29
NA12750	CEU	SVA	41	4	1.23	1.89	60	26	1.3	41
NA12751	CEU	SVA	37	4	1.2	1.96	58	28	1.3	44
NA12761	CEU	SVA	37	4	1.15	1.97	59	29	1.27	45
NA12763	CEU	SVA	33	2	1.29	2.4	59	34	1.33	50
NA12776	CEU	SVA	26	1	1.58	3.26	51	18	1.44	29
NA12828	CEU	SVA	25	2	1.48	2.97	53	19	1.44	33
NA18486	YRI	SVA	3	0	2	NaN	39	12	1.86	22
NA18489	YRI	SVA	22	2	1.48	3.3	57	21	1.41	36
NA18498	YRI	SVA	24	6	1.65	3.29	46	17	1.49	45
NA18499	YRI	SVA	27	1	1.36	2.83	53	19	1.42	30
NA18501	YRI	SVA	41	13	1.12	1.91	60	29	1.31	63
NA18504	YRI	SVA	25	5	1.42	3.08	54	20	1.38	43
NA18505	YRI	SVA	39	6	1.18	2.03	55	25	1.38	47
NA18507	YRI	SVA	12	2	1.57	5.13	34	14	1.72	34
NA18508	YRI	SVA	41	7	1.21	2.06	57	30	1.41	57
NA18510	YRI	SVA	30	3	1.26	2.28	54	29	1.35	46
NA18511	YRI	SVA	20	1	1.61	4.14	48	19	1.62	35
NA18516	YRI	SVA	21	3	1.49	3.24	49	16	1.53	34
NA18517	YRI	SVA	31	1	1.23	2.17	53	22	1.41	33
NA18519	YRI	SVA	21	2	1.35	2.89	54	23	1.39	38
NA18520	YRI	SVA	19	1	1.76	3.4	51	21	1.43	33
NA18526	CHBJPT	SVA	36	7	1.43	2.36	60	21	1.37	45
NA18532	CHBJPT	SVA	26	2	1.55	4.23	56	25	1.41	44
NA18537	CHBJPT	SVA	42	5	1.23	2.07	59	27	1.35	47
NA18542	CHBJPT	SVA	31	1	1.48	2.61	53	20	1.35	30
NA18545	CHBJPT	SVA	28	3	1.36	2.87	58	19	1.41	35
NA18550	CHBJPT	SVA	31	1	1.22	2.46	57	27	1.39	40
NA18552	CHBJPT	SVA	35	6	1.16	2.09	58	19	1.33	38
NA18555	CHBJPT	SVA	31	1	1.32	2.48	58	22	1.35	32
NA18558	CHBJPT	SVA	34	3	1.29	2.27	60	24	1.35	39
NA18561	CHBJPT	SVA	38	5	1.22	2.17	57	22	1.37	41
NA18562	CHBJPT	SVA	21	4	1.41	3.23	55	18	1.44	39
NA18563	CHBJPT	SVA	33	6	1.3	2.53	56	26	1.38	51
NA18564	CHBJPT	SVA	34	6	1.24	2.15	61	25	1.33	46
NA18566	CHBJPT	SVA	28	6	1.35	2.37	57	20	1.37	42
NA18570	CHBJPT	SVA	27	3	1.27	2.53	53	21	1.36	36
NA18571	CHBJPT	SVA	33	6	1.28	2.46	60	26	1.34	50
NA18572	CHBJPT	SVA	37	6	1.32	2.24	55	24	1.33	45
NA18573	CHBJPT	SVA	25	1	1.39	2.82	59	23	1.37	34
NA18576	CHBJPT	SVA	37	5	1.28	2.15	60	25	1.35	44
NA18577	CHBJPT	SVA	31	5	1.28	2.54	59	24	1.36	45
NA18579	CHBJPT	SVA	37	4	1.45	2.28	59	25	1.35	43
NA18582	CHBJPT	SVA	21	4	1.59	2.98	56	25	1.35	46
NA18592	CHBJPT	SVA	35	5	1.23	2.1	63	29	1.32	49
NA18593	CHBJPT	SVA	37	7	1.18	2.02	58	25	1.35	48
NA18603	CHBJPT	SVA	28	3	1.33	2.65	62	29	1.38	48
NA18605	CHBJPT	SVA	28	2	1.32	2.68	58	28	1.36	43
NA18608	CHBJPT	SVA	34	6	1.31	2.32	59	19	1.35	40
NA18609	CHBJPT	SVA	35	3	1.27	2.22	60	29	1.33	45
NA18638	CHBJPT	SVA	35	7	1.26	2.15	56	26	1.32	49
NA18853	YRI	SVA	37	7	1.37	2.39	61	21	1.36	45
NA18858	YRI	SVA	30	1	1.4	2.4	59	31	1.39	45
NA18861	YRI	SVA	34	4	1.17	2.11	57	27	1.4	46
NA18870	YRI	SVA	36	6	1.26	2.11	55	22	1.34	42
NA18871	YRI	SVA	29	3	1.45	2.6	57	29	1.35	47
NA18909	YRI	SVA	37	6	1.33	2.33	52	23	1.49	48
NA18912	YRI	SVA	16	0	1.5	NaN	55	22	1.4	31
NA18916	YRI	SVA	30	3	1.42	2.37	52	20	1.45	36
NA18940	CHBJPT	SVA	34	4	1.28	2.24	54	18	1.46	35
NA18942	CHBJPT	SVA	25	2	1.53	3.16	51	8	1.5	18
NA18943	CHBJPT	SVA	22	1	1.52	3.4	55	12	1.43	21
NA18944	CHBJPT	SVA	31	1	1.35	2.68	50	10	1.48	17
NA18945	CHBJPT	SVA	22	3	1.31	2.97	49	20	1.45	38
NA18947	CHBJPT	SVA	29	1	1.4	3.06	50	13	1.44	22
NA18948	CHBJPT	SVA	29	6	1.43	2.75	54	17	1.43	41
NA18949	CHBJPT	SVA	26	4	1.41	2.68	55	17	1.44	35
NA18951	CHBJPT	SVA	26	3	1.55	3.22	50	18	1.43	35
NA18952	CHBJPT	SVA	23	4	1.34	2.69	48	11	1.45	27
NA18953	CHBJPT	SVA	17	0	1.52	NaN	51	15	1.36	20
NA18956	CHBJPT	SVA	26	1	1.54	3.08	48	18	1.44	29
NA18959	CHBJPT	SVA	23	4	1.36	3.23	53	17	1.41	37
NA18960	CHBJPT	SVA	23	2	1.55	3.46	57	21	1.41	37
NA18961	CHBJPT	SVA	38	8	1.3	2.18	62	26	1.27	51
NA18964	CHBJPT	SVA	34	4	1.24	2.13	58	16	1.29	29
NA18965	CHBJPT	SVA	30	4	1.57	3.01	55	14	1.45	32
NA18973	CHBJPT	SVA	28	2	1.4	2.65	50	21	1.42	35
NA18980	CHBJPT	SVA	20	3	1.47	4.29	50	16	1.52	37
NA19005	CHBJPT	SVA	19	0	1.38	NaN	49	15	1.47	22
NA19093	YRI	SVA	37	11	1.12	2.02	58	29	1.33	61
NA19099	YRI	SVA	39	7	1.23	2.09	58	21	1.39	44
NA19102	YRI	SVA	38	7	1.25	2.16	55	32	1.34	58
NA19108	YRI	SVA	39	4	1.15	2.06	55	30	1.34	48
NA19114	YRI	SVA	39	6	1.19	2.12	58	22	1.39	43
NA19116	YRI	SVA	18	1	1.58	3.97	43	9	1.59	18
NA19137	YRI	SVA	5	1	1.45	7.83	51	28	1.53	51
NA19138	YRI	SVA	43	8	1.15	1.91	62	41	1.32	70
NA19147	YRI	SVA	38	5	1.17	2.03	59	35	1.39	59
NA19172	YRI	SVA	16	2	1.49	3.37	51	22	1.38	37
NA19190	YRI	SVA	26	6	1.32	2.7	47	18	1.59	45
NA19210	YRI	SVA	11	0	1.54	NaN	45	17	1.87	32
NA19225	YRI	SVA	28	3	1.49	2.77	49	20	1.52	39
NA19257	YRI	SVA	42	7	1.12	1.9	55	27	1.42	52
NA06986	CEU	total	2813	415	1.15	1.9	1715	600	1.27	1551
NA07000	CEU	total	2187	310	1.24	2.45	1513	449	1.44	1404
NA07037	CEU	total	2769	436	1.14	1.93	1677	548	1.3	1554
NA07051	CEU	total	2884	449	1.11	1.86	1749	625	1.24	1611
NA07346	CEU	total	2961	425	1.28	1.81	1653	580	1.32	1532
NA07347	CEU	total	2757	355	1.34	1.94	1545	501	1.41	1395
NA07357	CEU	total	2469	360	1.19	2.17	1617	505	1.34	1460
NA11829	CEU	total	1674	202	1.47	3.2	1539	475	1.41	1317
NA11830	CEU	total	1863	223	1.45	2.87	1614	567	1.35	1405
NA11831	CEU	total	2535	355	1.25	2.11	1665	561	1.31	1483
NA11881	CEU	total	2850	433	1.32	1.88	1505	474	1.44	1499
NA11894	CEU	total	2647	351	1.33	2.02	1515	449	1.44	1355
NA11918	CEU	total	3392	459	1.2	1.58	1546	525	1.41	1463
NA11919	CEU	total	2190	300	1.34	2.45	1694	589	1.28	1490
NA11920	CEU	total	2533	359	1.24	2.11	1676	588	1.3	1522
NA11931	CEU	total	2541	371	1.37	2.11	1537	438	1.41	1402
NA11992	CEU	total	2591	360	1.23	2.07	1729	583	1.26	1477
NA11993	CEU	total	1917	235	1.39	2.79	1506	421	1.44	1264
NA11994	CEU	total	1848	242	1.42	2.9	1625	568	1.34	1461
NA11995	CEU	total	2001	215	1.37	2.68	1569	458	1.39	1210
NA12003	CEU	total	2705	396	1.19	1.98	1685	593	1.29	1549
NA12006	CEU	total	1453	193	1.47	3.69	1448	419	1.5	1341
NA12043	CEU	total	2910	410	1.3	1.84	1536	456	1.42	1400
NA12044	CEU	total	2103	286	1.34	2.55	1568	481	1.39	1395
NA12045	CEU	total	2937	395	1.31	1.82	1578	488	1.38	1393
NA12144	CEU	total	2278	304	1.29	2.35	1560	510	1.39	1426
NA12154	CEU	total	2157	281	1.36	2.48	1591	534	1.37	1428
NA12155	CEU	total	1671	188	1.48	3.21	1612	564	1.35	1363
NA12156	CEU	total	1667	195	1.45	3.21	1473	414	1.48	1238
NA12249	CEU	total	3603	521	1.18	1.49	1665	516	1.31	1448
NA12287	CEU	total	2351	355	1.39	2.28	1475	432	1.47	1446
NA12489	CEU	total	1483	193	1.48	3.61	1445	400	1.5	1299
NA12716	CEU	total	2785	361	1.14	1.92	1712	571	1.27	1419
NA12749	CEU	total	1423	200	1.49	3.76	1527	452	1.42	1396
NA12750	CEU	total	2838	410	1.15	1.89	1676	593	1.3	1543
NA12751	CEU	total	2735	365	1.18	1.96	1676	602	1.3	1496
NA12761	CEU	total	2722	385	1.17	1.97	1713	595	1.27	1513
NA12763	CEU	total	2234	276	1.33	2.4	1641	526	1.33	1359
NA12776	CEU	total	1643	222	1.48	3.26	1510	448	1.44	1369
NA12828	CEU	total	1801	232	1.43	2.97	1509	483	1.44	1386
NA18486	YRI	total	229	24	1.87	23.39	1172	328	1.86	1170
NA18489	YRI	total	1622	236	1.48	3.3	1546	596	1.41	1618
NA18498	YRI	total	1629	261	1.47	3.29	1456	549	1.49	1678
NA18499	YRI	total	1894	326	1.39	2.83	1528	599	1.42	1774
NA18501	YRI	total	2807	583	1.13	1.91	1660	743	1.31	2086
NA18504	YRI	total	1737	243	1.46	3.08	1576	649	1.38	1645
NA18505	YRI	total	2636	497	1.17	2.03	1578	602	1.38	1839
NA18507	YRI	total	1045	164	1.54	5.13	1267	412	1.72	1548
NA18508	YRI	total	2603	518	1.2	2.06	1540	567	1.41	1866
NA18510	YRI	total	2346	395	1.31	2.28	1606	691	1.35	1837
NA18511	YRI	total	1293	199	1.55	4.14	1340	477	1.62	1598
NA18516	YRI	total	1654	215	1.49	3.24	1423	480	1.53	1430
NA18517	YRI	total	2469	422	1.23	2.17	1540	603	1.41	1767
NA18519	YRI	total	1854	361	1.39	2.89	1569	647	1.39	1939
NA18520	YRI	total	1577	207	1.5	3.4	1525	507	1.43	1426
NA18526	CHBJPT	total	2271	306	1.34	2.36	1587	539	1.37	1460
NA18532	CHBJPT	total	1265	158	1.56	4.23	1539	501	1.41	1377
NA18537	CHBJPT	total	2593	375	1.22	2.07	1614	553	1.35	1520
NA18542	CHBJPT	total	2051	256	1.38	2.61	1612	552	1.35	1413
NA18545	CHBJPT	total	1866	249	1.38	2.87	1544	474	1.41	1382
NA18550	CHBJPT	total	2179	303	1.3	2.46	1564	532	1.39	1484
NA18552	CHBJPT	total	2568	368	1.22	2.09	1640	600	1.33	1563
NA18555	CHBJPT	total	2159	308	1.31	2.48	1607	534	1.35	1487
NA18558	CHBJPT	total	2359	312	1.29	2.27	1605	536	1.35	1435
NA18561	CHBJPT	total	2467	354	1.22	2.17	1586	509	1.37	1466
NA18562	CHBJPT	total	1657	195	1.48	3.23	1511	477	1.44	1317
NA18563	CHBJPT	total	2118	266	1.34	2.53	1577	528	1.38	1401
NA18564	CHBJPT	total	2492	389	1.25	2.15	1633	569	1.33	1594
NA18566	CHBJPT	total	2257	304	1.32	2.37	1592	519	1.37	1430
NA18570	CHBJPT	total	2113	294	1.34	2.53	1602	543	1.36	1482
NA18571	CHBJPT	total	2178	296	1.34	2.46	1620	559	1.34	1478
NA18572	CHBJPT	total	2393	336	1.26	2.24	1634	523	1.33	1448
NA18573	CHBJPT	total	1901	244	1.41	2.82	1590	517	1.37	1394
NA18576	CHBJPT	total	2495	385	1.19	2.15	1611	557	1.35	1578
NA18577	CHBJPT	total	2106	287	1.35	2.54	1603	565	1.36	1496
NA18579	CHBJPT	total	2347	291	1.3	2.28	1606	590	1.35	1463
NA18582	CHBJPT	total	1799	216	1.43	2.98	1610	566	1.35	1407
NA18592	CHBJPT	total	2550	341	1.23	2.1	1653	549	1.32	1438
NA18593	CHBJPT	total	2654	364	1.2	2.02	1608	563	1.35	1496
NA18603	CHBJPT	total	2024	255	1.36	2.65	1580	531	1.38	1406
NA18605	CHBJPT	total	1996	263	1.38	2.68	1599	547	1.36	1450
NA18608	CHBJPT	total	2312	315	1.3	2.32	1606	533	1.35	1451
NA18609	CHBJPT	total	2417	298	1.26	2.22	1630	573	1.33	1425
NA18638	CHBJPT	total	2495	352	1.23	2.15	1643	594	1.32	1542
NA18853	YRI	total	2238	357	1.33	2.39	1602	641	1.36	1724
NA18858	YRI	total	2232	391	1.3	2.4	1564	608	1.39	1784
NA18861	YRI	total	2544	455	1.21	2.11	1555	587	1.4	1779
NA18870	YRI	total	2533	467	1.22	2.11	1620	704	1.34	1932
NA18871	YRI	total	2063	332	1.38	2.6	1609	661	1.35	1755
NA18909	YRI	total	2294	389	1.29	2.33	1456	535	1.49	1707
NA18912	YRI	total	1349	199	1.51	3.97	1548	588	1.4	1616
NA18916	YRI	total	2262	379	1.3	2.37	1501	528	1.45	1662
NA18940	CHBJPT	total	2388	304	1.27	2.24	1491	444	1.46	1329
NA18942	CHBJPT	total	1694	202	1.35	3.16	1453	400	1.5	1237
NA18943	CHBJPT	total	1577	213	1.48	3.4	1518	405	1.43	1304
NA18944	CHBJPT	total	2001	254	1.36	2.68	1471	395	1.48	1264
NA18945	CHBJPT	total	1802	230	1.4	2.97	1499	437	1.45	1317
NA18947	CHBJPT	total	1748	228	1.42	3.06	1512	414	1.44	1294
NA18948	CHBJPT	total	1945	261	1.37	2.75	1517	430	1.43	1335
NA18949	CHBJPT	total	1999	257	1.38	2.68	1511	393	1.44	1254
NA18951	CHBJPT	total	1662	224	1.46	3.22	1520	414	1.43	1314
NA18952	CHBJPT	total	1994	220	1.36	2.69	1504	390	1.45	1155
NA18953	CHBJPT	total	1325	109	1.55	4.04	1598	453	1.36	1057
NA18956	CHBJPT	total	1738	230	1.41	3.08	1507	390	1.44	1271
NA18959	CHBJPT	total	1658	203	1.48	3.23	1544	481	1.41	1333
NA18960	CHBJPT	total	1550	191	1.51	3.46	1541	508	1.41	1377
NA18961	CHBJPT	total	2460	360	1.26	2.18	1706	552	1.27	1487
NA18964	CHBJPT	total	2519	362	1.24	2.13	1680	551	1.29	1483
NA18965	CHBJPT	total	1781	248	1.44	3.01	1504	409	1.45	1337
NA18973	CHBJPT	total	2022	246	1.38	2.65	1526	426	1.42	1259
NA18980	CHBJPT	total	1248	152	1.49	4.29	1427	385	1.52	1239
NA19005	CHBJPT	total	1428	168	1.52	3.75	1478	377	1.47	1185
NA19093	YRI	total	2648	539	1.12	2.02	1631	728	1.33	2061
NA19099	YRI	total	2568	499	1.2	2.09	1563	596	1.39	1870
NA19102	YRI	total	2477	415	1.26	2.16	1621	660	1.34	1783
NA19108	YRI	total	2604	515	1.17	2.06	1624	625	1.34	1896
NA19114	YRI	total	2521	465	1.2	2.12	1567	582	1.39	1795
NA19116	YRI	total	1349	189	1.56	3.97	1371	462	1.59	1483
NA19137	YRI	total	684	67	1.65	7.83	1418	539	1.53	1351
NA19138	YRI	total	2805	525	1.14	1.91	1644	751	1.32	1996
NA19147	YRI	total	2632	493	1.19	2.03	1564	578	1.39	1807
NA19172	YRI	total	1591	188	1.5	3.37	1571	527	1.38	1362
NA19190	YRI	total	1980	335	1.36	2.7	1366	499	1.59	1700
NA19210	YRI	total	575	61	1.66	9.31	1163	359	1.87	1239
NA19225	YRI	total	1930	364	1.39	2.77	1433	497	1.52	1764
NA19257	YRI	total	2824	552	1.1	1.9	1535	549	1.42	1825
