# Supplementary material for: A Comprehensive Map of Mobile Element Insertion Polymorphisms in Humans
Source: PLoS Genet. 2011 Aug 18;7(8):e1002236. doi: 10.1371/journal.pgen.1002236 (PMC3158055; doi:10.1371/journal.pgen.1002236)
Supplement: Table S11 — Mobile element consensus sequences (external Excel file). Repbase element names and sequences for each of the element added to the reference genome for MEI insertion detection. (XLSX) [file pgen.1002236.s029.xlsx]

## Sheet: Moblist
Class.Name source	length	sequence
ALU.ALUSC_GA(RepBase14.02)_SN(Homo_sapiens)	280	ggccgggcgcggtggctcacgcctgtaatcccagcactttgggaggccgaggcgggcggatcacgaggtcaagagatcgagaccatcctggccaacatggtgaaaccccgtctctactaaaaatacaaaaattagctgggcgtggtggcgcgcgcctgtagtcccagctactcgggaggctgaggcaggagaatcgcttgaacccgggaggcggaggttgcagtgagccgagatcgcgccactgcactccagcctggcgacagagcgagactccgtctca
ALU.ALUSG_GA(RepBase14.02)_SN(Homo_sapiens)	281	ggccgggcgcggtggctcacgcctgtaatcccagcactttgggaggccgaggcgggcggatcacgaggtcaggagttcgagaccagcctggccaacatggtgaaaccccgtctctactaaaaatacaaaaattagccgggcgtggtggcgcgcgcctgtaatcccagctactcgggaggctgaggcaggagaatcgcttgaacccgggaggcggaggttgcagtgagccgagatcgcgccactgcactccagcctgggcgacagagcgagactccgtctca
ALU.ALUSP_GA(RepBase14.02)_SN(Homo_sapiens)	284	ggccgggcgcggtggctcacgcctgtaatcccagcactttgggaggccgaggcgggcggatcacctgaggtcgggagttcgagaccagcctgaccaacatggagaaaccccgtctctactaaaaatacaaaaattagccgggcgtggtggcgcatgcctgtaatcccagctactcgggaggctgaggcaggagaatcgcttgaacccgggaggcggaggttgcggtgagccgagatcgcgccattgcactccagcctgggcaacaagagcgaaactccgtctca
ALU.ALUSQ_GA(RepBase14.02)_SN(Homo_sapiens)	284	ggccgggcgcggtggctcacgcctgtaatcccagcactttgggaggccgaggcgggtggatcacctgaggtcaggagttcgagaccagcctggccaacatggtgaaaccccgtctctactaaaaatacaaaaattagccgggcgtggtggcgggcgcctgtaatcccagctactcgggaggctgaggcaggagaatcgcttgaacccgggaggcggaggttgcagtgagccgagatcgcgccactgcactccagcctgggcaacaagagcgaaactccgtctca
ALU.ALUSX_GA(RepBase14.02)_SN(Homo_sapiens)	283	ggccgggcgcggtggctcacgcctgtaatcccagcactttgggaggccgaggcgggcggatcacctgaggtcaggagttcgagaccagcctggccaacatggtgaaaccccgtctctactaaaaatacaaaaattagccgggcgtggtggcgcgcgcctgtaatcccagctactcgggaggctgaggcaggagaatcgcttgaacccgggaggcggaggttgcagtgagccgagatcgcgccactgcactccagcctgggcgacagagcgagactccgtctca
ALU.ALUSZ_GA(RepBase14.02)_SN(Homo_sapiens)	283	ggccgggcgcggtggctcacgcctgtaatcccagcactttgggaggccgaggcgggcggatcacttgaggtcaggagttcgagaccagcctggccaacatggtgaaaccccgtctctactaaaaatacaaaaattagccgggcgtggtggcgcgcgcctgtaatcccagctactcgggaggctgaggcaggagaatcgcttgaacccgggaggcggaggttgcagtgagccgagatcgcgccactgcactccagcctgggcgacagagcgagactccgtctca
ALU.ALUY_GA(RepBase14.02)_SN(Homo_sapiens)	282	ggccgggcgcggtggctcacgcctgtaatcccagcactttgggaggccgaggcgggcggatcacgaggtcaggagatcgagaccatcctggctaacacggtgaaaccccgtctctactaaaaatacaaaaaattagccgggcgtggtggcgggcgcctgtagtcccagctactcgggaggctgaggcaggagaatggcgtgaacccgggaggcggagcttgcagtgagccgagatcgcgccactgcactccagcctgggcgacagagcgagactccgtctca
ALU.ALUYA5_GA(RepBase14.02)_SN(Homo_sapiens)	282	ggccgggcgcggtggctcacgcctgtaatcccagcactttgggaggccgaggcgggcggatcacgaggtcaggagatcgagaccatcccggctaaaacggtgaaaccccgtctctactaaaaatacaaaaaattagccgggcgtagtggcgggcgcctgtagtcccagctacttgggaggctgaggcaggagaatggcgtgaacccgggaggcggagcttgcagtgagccgagatcccgccactgcactccagcctgggcgacagagcgagactccgtctca
ALU.ALUYA8_GA(RepBase14.02)_SN(Homo_sapiens)	281	ggccgggcgcggtggctcacgcctgtaatcccagcactttgggaggccgaggcgggcggatcacgaggtcaggagatcgagaccatcccggctaaaacggtgaaaccccgtctctactaaaactacaaaaaatagccgggcgtagtggcgggcgcctgtagtcctagctacttgggaggctgaggcaggagaatggcgtgaacccgggaggcggagcttgcagtgagccgagatcccgccactgcactccagcctgggcgacagagcgagactccgtctca
ALU.ALUYB8_GA(RepBase14.02)_SN(Homo_sapiens)	289	ggccgggcgcggtggctcacgcctgtaatcccagcactttgggaggccgaggcgggtggatcatgaggtcaggagatcgagaccatcctggctaacaaggtgaaaccccgtctctactaaaaatacaaaaaattagccgggcgcggtggcgggcgcctgtagtcccagctactcgggaggctgaggcaggagaatggcgtgaacccgggaagcggagcttgcagtgagccgagattgcgccactgcagtccgcagtccggcctgggcgacagagcgagactccgtctca
ALU.ALUYB9_GA(RepBase14.02)_SN(Homo_sapiens)	289	ggccgggcgcggtggctcacgcctgtaatcccagcactttgggaggccgaggcgggtggatcatgaggtcaggagatcgagaccatcctggctaacaaggtgaaaccccgtctctactaaaaatacaaaaaattagccgggcgcggtggcgggcgcctgtagtcccagctactggggaggctgaggcaggagaatggcgtgaacccgggaagcggagcttgcagtgagccgagattgcgccactgcagtccgcagtccggcctgggcgacagagcgagactccgtctca
ALU.ALUYC1_GA(RepBase14.02)_SN(Homo_sapiens)	282	ggccgggcgcggtggctcacgcctgtaatcccagcactttgggaggccgaggcgggcggatcacgaggtcaggagatcgagaccatcctggctaacacggtgaaaccccgtctctactaaaaatacaaaaaattagccgggcgtggtagcgggcgcctgtagtcccagctactcgggaggctgaggcaggagaatggcgtgaacccgggaggcggagcttgcagtgagccgagatcgcgccactgcactccagcctgggcgacagagcgagactccgtctca
ALU.ALUYC2_GA(RepBase14.02)_SN(Homo_sapiens)	282	ggccgggcgcggtggctcacgcctgtaatcccagcactttgggaggccgaggcgggcggatcacgaggtcaggagatcgagaccatcctggctaacaaggtgaaaccccgtctctactaaaaatacaaaaaattagccgggcgtggtagcgggcgcctgtagtcccagctactcgggaggctgaggcaggagaatggcgtgaacccgggaggcggagcttgcagtgagccgagatcgcgccactgcactccagcctgggcgacagagcgagactccgtctca
ALU.ALUYD2_GA(RepBase14.02)_SN(Homo_sapiens)	270	ggccgggcgcggtggctcacgcctgtaatcccagcactttgggaggccgaggcgggcggatcacgaggtcaggagatcgagaccacggtgaaaccccgtctctactaaaaatacaaaaaattagccgggcgcggtggcgggcgcctgtagtcccagctactcgggaggctgaggcaggagaatggcgtgaacccgggaggcggagcttgcagtgagccgagatcgcgccactgcactccagcctgggcgacagagcgagactccgtctca
ALU.ALUYD3_GA(RepBase14.02)_SN(Homo_sapiens)	270	ggccgggcgcggtggctcacgcttgtaatcccagcactttgggaggccgaggcgggcggatcacgaggtcaggagatcgagaccacggtgaaaccccgtctctactaaaaatacaaaaaattagccgggcgcggtggcgggcgcctgtagtcccagctactcgggaggctgaggcaggagaatggcgtgaacccgggaggcggagcttgcagtgagccgagatcgcgccactgcactccagcctgggcgacagagcgagactccgtctca
ALU.ALUYD3A1_GA(RepBase14.02)_SN(Homo_sapiens)	271	ggccgggcgcggtggctcacgcttgtaatcccagcactttgggaggccgaggcgggcggatcacgaggtcaggagatcgagaccacggtgaaaccccgtctctactaaaaatacaaaaaattagccgggcgcggtggcgggcgcctgtagtcccagctactcggagaggctgaggcaggagaatggcgtgaacccgggaggcggagcttgcagtgagccgagatcgcgccactgcactccagcctgggcgacagagcgagactccgtctca
ALU.ALUYD8_GA(RepBase14.02)_SN(Homo_sapiens)	270	ggccgggcgcggtggctcacgcctgtaatcccagcactttgggaggccgaggcgggcggatcacgaggtcaggagatcgagaccacggtgaaaccccgtctctactaaaaatacaaaaaattagccgggcgcagtggcgggcgcctgtagtcccagctactcgggaggctgaggcaggagaatggcgtgaacccggaaggcggagcttgcagtgagcggagatcgcgccacagcactcccgcctgggcgacagaacgagactccgtctca
ALU.ALUYE5_GA(RepBase14.02)_SN(Homo_sapiens)	281	ggccgggcgcggtggctcacgcctgtaatcccagcactttgggaggccgaggcgggcggatcacgaggtcaggagatcgagaccatcctggctaacacggtgaaaccccgtctctactaaaaatacaaaaaattagccgggcgaggtggcgggcgcctgtagtcccagctactcgggaggctgaggcaggagaatggcgtgaaccccggggggcggagcctgcagtgagccgagatcgcgccactgcactccagcctgggcgacagcgagactccgtctca
ALU.ALUYA1_GA(RepBase14.02)_SN(Homo_sapiens)	282	ggccgggcgcggtggctcacgcctgtaatcccagcactttgggaggccgaggcgggcggatcacgaggtcaggagatcgagaccatcctggctaacacggtgaaaccccgtctctactaaaaatacaaaaaattagccgggcgtggtggcgggcgcctgtagtcccagctactcgggaggctgaggcaggagaatggcgtgaacccgggaggcggagcttgcagtgagccgagatcccgccactgcactccagcctgggcgacagagcgagactccgtctca
ALU.ALUYA4_GA(RepBase14.02)_SN(Homo_sapiens)	282	ggccgggcgcggtggctcacgcctgtaatcccagcactttgggaggccgaggcgggcggatcacgaggtcaggagatcgagaccatcccggctaaaacggtgaaaccccgtctctactaaaaatacaaaaaattagccgggcgtagtggcgggcgcctgtagtcccagctacttgggaggctgaggcaggagaatggcgtgaacccgggaggcggagcttgcagtgagccgagatcgcgccactgcactccagcctgggcgacagagcgagactccgtctca
ALU.ALUYB3A1_GA(RepBase14.02)_SN(Homo_sapiens)	282	ggccgggcgcggtggctcacgcctgtaatcccagcactttgggaggccgaggcgggtggatcacgaggtcaggagatcgagaccatcctggctaacacggtgaaaccccgtctctactaaaaatacaaaaaattagccgggcgtggtggcgggcgcctgtagtcccagctactcgggaggctgaggcaggagaatggcgtgaacccgggaggcggagcttgcagtgagccgagattgcgccactgcagtccagcctgggcgacagagcgagactccgtctca
ALU.ALUYB3A2_GA(RepBase14.02)_SN(Homo_sapiens)	282	ggccgggcgcggtggctcacgcctgtaatcccagcactttgggaggccgaggcgggcggatcacgaggtcaggagatcgagaccatcctggctaacacggtgaaaccccgtctctactaaaaatacaaaaaattagccgggcgcggtggcgggcgcctgtagtcccagctactcgggaggctgaggcaggagaatggcgtgaacccgggaggcggagcttgcagtgagccgagatagcgccactgcagtccggcctgggcgaaagagcgagactccgtctca
ALU.ALUYF1_GA(RepBase14.02)_SN(Homo_sapiens)	282	ggccgggcgcggtggctcacgcctgtaatcccagcactttgggaggccgaggcgggcggatcacgaggtcaggagatcgagaccatcctggctaacacggtgaaaccccgtctctactaaaaatacaaaaaattagccgggcgtggtggcgggcgcctgtagtcccagctacgcgggaggctgaggcaggagaatggcgtgaacccgggaggcggagcttgcagtgagccgagatcgcgccactgcactccagcctgggcgacagagcgagactccgtctca
ALU.ALUYG6_GA(RepBase14.02)_SN(Homo_sapiens)	282	ggccgggcgcggtggctcacgcctgtaatcccagcactttgggaggccgagacgggcggatcacgaggtcaggagatcgagaccatcctggctaacacggtgaaaccccgtctctactaaaaatacaaaaaattagccgggcatggtggcgcgcgcctgtagtcccagctacacgggaggctgaggcaggagaatggcgtgaacccgggaggcggagcttgcagtgagtcgagatcgcgccactgcactccagcctgggcgacagagcgaaactccgtctca
ALU.ALUYH9_GA(RepBase14.02)_SN(Homo_sapiens)	282	ggccgggcgcggtggctcacgcctgtaatcccagcactttgggaggcagaggcgggcggatcatgaggtcaggagatcgagaccatcctggctaacgcggtgaaaccccgcctctactaaaaatacaaaaaattagccgggcgtggtggcgggcgcctgtggtcccggctactcgggaggctgaggcaggagaatggcgtgaacccgggaggcggagcttgcagtgagctgaggtcgcgccactgcaccccagcctgggcgacagagcgagactccgtctca
ALU.ALUYI6_GA(RepBase14.02)_SN(Homo_sapiens)	283	ggccgggcgcggtggctcacgcttgtaatcccagcactttgggaggccgaggcgggcggatcacgaggtcaggagatcgagaccatcctggctaacacggtgaaaccccgtctctactaaaaatacaaaaaaattagccgggcgtgatggcgggcgcctgtagtcccagctactcgggaggctgaggcaggagaatggcgtgaacccgggaggcggagcttgcagtgagccgagattgcgccactgcactcccgcctgggccacagagcgagactccgtctca
ALU.ALUYBC3A_GA(RepBase14.02)_SN(Homo_sapiens)	283	ggccgggcgcggtggctcacgcctgtaatcccagcactttgggaggccgaggcgggcggatcacgaggtcaggagatcgagaccatcctggctaacacggtgaaaccccgtctctactaaaaatacaaaaaaattagccgggcgtggtagcgggcgcctgtagtcccagctactcgggaggctgaggcaggagaatggcgtgaacccgggaggcggagcttgcagtgagccaagatagcgccactgcagtccagcctgggcgaaagagcgagactccgtctca
ALU.ALUYE2_GA(RepBase14.02)_SN(Homo_sapiens)	280	ggccgggcgcggtggctcacgcctgtaatcccagcactttgggaggccgaggcgggcggatcacgaggtcaggagatcgagaccatcctggctaacacggtgaaaccccgtctctactaaaaatacaaaaaattagccgggcgaggtggcgggcgcctgtagtcccagctactcgggaggctgaggcaggagaatggcgtgaacccgggaggcggagcttgcagtgagccgagatcgcgccactgcactccagcctgggcgacagcgagactccgtctca
ALU.ALUYF2_GA(RepBase14.02)_SN(Homo_sapiens)	284	ggccgggcgcggtggctcacgcctgtaatcccagcactttgggaggccgaggcgggcggatcacgaggtcaggagatcgagaccatcctggctaacacagtgaaaccccgtctctactaaaaaacacaaaaaaattagccgggcgtggtggcgggcgcctgtagtcccagctacgcgggaggctgaggcaggagaatggcgtgaacccgggaggcggagcttgcagtgagccgagatcgcgccactgcactccagcctgggcgacagagcgagactccgtctca
L1.L1PA5_GA(RepBase14.02)_SN(Homo_sapiens)	901	ctaatatccagaatctacaawgaactcaaacaaatttacaagaaaaaaacaaacaaccccatcaamaagtgggcgaaggatatgaacagacacttctcaaaagaagacatttatgcagccaacagacacatgaaaaaatgctcatcatcactggccatcagagaaatgcaaatcaaaaccacaatgagataccatctcacaccagttagaatggcgatcattaaaaagtcaggaaacaacaggtgctggagaggatgtggagaaataggaacacttttacactgttggtgggactgtaaactagttcaaccattgtggaagwcagtgtggcgattcctcagggatctagaactagaaataccatttgacccagccatcccattactgggtatataccca…
L1.L1PA17_5_GA(RepBase14.02)_SN(Homo_sapiens)	1734	tttttttttcaagatggctgactagggacgtcggatgccagttctcctcagaaagaagatcaaagttacaggtgaatggtcatgatccgaatggaaaactgagggaagagagccaggacctgtcggagagcccacgggaagaagctggggtgcagaaaaggaaagcagcaagagtctggcagagattgacccccgaggaactcggagccccgcggaaagggtaggtgggggtgcttctctgctcccctcacccctgcgacaawctgctgaccgccaaactgttggggagcccctctgccctcgcgaccccgggcaatgctgtcggtggcgatttgggaacttcctggggacagagmaccgggtggccagctcgcgcaggtgtgcccgcactcccctcag…
L1.L1PA8_GA(RepBase14.02)_SN(Homo_sapiens)	919	ctaatatccagaatctacaaggaacttaaacaaatttacaagaaaaaaacaaacaaccccatcaaaaagtgggcgaaggatatgaacagacacttctcaaaagaagacatttatgcggccaacaaacatatgaaaaaaagctcatcatcactggtcattagagaaatgcaaatcaaaaccacaatgagataccatctcacgccagttagaatggcgatcattaaaaagtcaggaaacaacagatgctggcgaggatgtggagaaataggaacgcttttacactgttggtgggagtgtaaattagttcaaccattgtggaagacagtgtggcgattcctcaaggatctagaaccagaaataccatttgacccagcaatcccattactgggtatataccca…
L1.L1HS_GA(RepBase14.02)_SN(Homo_sapiens)	6020	gggaggaggagccaagatggccgaataggaacagctccggtctacagctcccagcgtgagcgacgcagaagacgggtgatttctgcatttccatctgaggtaccgggttcatctcactagggagtgccagacagtgggcgcaggccagtgtgtgtgcgcaccgtgcgcgagccgaagcagggcgaggcattgcctcacctgggaagcgcaaggggtcagggagttccctttccgagtcaaagaaaggggtgacggacgcacctggaaaatcgggtcactcccacccgaatattgcgcttttcagaccggcttaagaaacggcgcaccacgagactatatcccacacctggctcagagggtcctacgcccacggaatctcgctgattgctagcacagcag…
L1.L1PA13_GA(RepBase14.02)_SN(Homo_sapiens)	910	ctaatatccagcatctataaggaacttaaacaaatttacaagaaaaaaacaaacaaccccattaaaaagtgggcaaaggacatgaacagacacttctcaaaagaagacatacatgcggccaacaatcatatgaaaaaaagctcaacatcactgatcattagagaaatgcaaatcaaaaccacaatgagataccatctcacaccagtcagaatggctattattaaaaagtcaaaaaataacagatgctggcgaggttgcggagaaaaaggaacgcttatacactgttggtgggagtgtaaattagttcaaccattgtggaagacagtgtggcgattcctcaaagacctaaagacagaaataccattcgacccagcaatcccattactgggtatataccca…
L1.L1PA11_GA(RepBase14.02)_SN(Homo_sapiens)	921	ctaatatccagcatctacaaggaacttaaacaaatttacaagaaaaaaacaaacaaccccattaaaaagtgggcaaaggacatgaacagacacttctcaaaagaagacatacatgtggccaacaaacatatgaaaaaaagctcaacatcactgatcattagagaaatgcaaatcaaaaccacaatgagataccatctcacgccagtcagaatggctattattaaaaagtcaaaaaacaacagatgctggcgaggttgtggagaaaaaggaacgcttttacactgttggtgggagtgtaaattagttcaaccattgtggaagacagtgtggcgattcctcaaagacctagaggcagaaataccatttgacccagcaatcccattactgggtatataccca…
L1.L1PA13_5_GA(RepBase14.02)_SN(Homo_sapiens)	2278	caagatggccgactagacgcagccaggnggaacanctgccaccgagggaccgggacatcgggaagactggcgcactcctagcagatcttcagagggaaggcactgagagtggacggagggaagacacagangctgggctgaagggggaggaagctgggaaccctgcacggggctaccgcgcaccgggactcgttcctggcccccaacgactccnggggaangggtgagttgaacnggcaaggagcaacccgctctcgccatgggcctctggaatcccggcaggaggagacccctcgaccaccacggacacttgagttggcagggagagctgcttagagaagtggtaggggcagnactccagccggtgcggagcccagagggtttggtgcgggagcgtct…
L1.L1PA16_GA(RepBase14.02)_SN(Homo_sapiens)	913	ctaatatccagaatctataaggaacttaaacaaatcaacaagcaaaaaacaaacaaccccattaaaaagtgggcaaaggacatgaacagacacttctcaaaagaagacatacaagcggccaacaaacatatgaaaaaatgctcaacatcactaatcatcagagaaatgcaaatcaaaaccacaatgagataccatctcacaccagtcagaatggctattattaaaaagtcaaaaaacaacagatgctggcgaggctgcggagaaaagggaacgcttatacactgttggtgggaatgtaaattagttcagccactgtggaaagcagtttggagatttctcaaagaacttaaaacagaactaccatttgacccagcaatcccattactgggtatataccca…
L1.L1PA3_GA(RepBase14.02)_SN(Homo_sapiens)	902	ctaatatccagaatctacaatgaactcaaacaaatttacaagaaaaaaacaaacaaccccatcaaaaagtgggcgaaggacatgaacagacacttctcaaaagaagacatttatgcagccaaaaaacacatgaaaaaatgctcaccatcactggccatcagagaaatgcaaatcaaaaccacaatgagataccatctcacaccagttagaatggcaatcattaaaaagtcaggaaacaacaggtgctggagaggatgtggagaaataggaacacttttacactgttggtgggactgtaaactagttcaaccattgtggaagtcagtgtggcgattcctcagggatctagaactagaaataccatttgacccagccatcccattactgggtatataccca…
L1.L1PA2_GA(RepBase14.02)_SN(Homo_sapiens)	902	ctaatatccagaatctacaatgaactcaaacaaatttacaagaaaaaaacaaacaaccccatcaaaaagtgggcgaaggacatgaacagacacttctcaaaagaagacatttatgcagccaaaaaacacatgaaaaaatgctcatcatcactggccatcagagaaatgcaaatcaaaaccacwatgagataccatctcacaccagttagaatggcaatcattaaaaagtcaggaaacaacaggtgctggagaggatgtggagaaataggaacacttttacactgttggtgggactgtaaactagttcaaccattgtggaagtcagtgtggcgattcctcagggatctagaactagaaataccatttgacccagccatcccattactgggtatataccca…
L1.L1PA16_5_GA(RepBase14.02)_SN(Homo_sapiens)	4083	tttttttcccaagatggcggattagaggcttttagtatgcctcagccacttggaaatggnaaaatagtgcataaagatcaactctgtgagctttaattcaagaaggaaaatgggaatccaccataatcgtgaaggacaccccagatcctagggaggagaatgtnggcaaacagcccctatgatggcgtccagctgataaaagtgagtgaagccccagtacgcgagagaggcagagagtctccctctgtgactcacttttccactggggatccgagcaacccaggccaagggagaacactttgtttctcccaagccctggagctaacgtggggagaggcttggagatgctgtgagggaaagacaccgggaaaagctgcagacattttcccagacctagga…
L1.L1PA6_GA(RepBase14.02)_SN(Homo_sapiens)	901	ctaatatccagaatctacaaagaacttaaacaaatttacaagaaaaaaacaaacaaccccatcaaaaagtgggcaaaggatatgaacagacacttctcaaaagaagacatttatgcagccaacagacacatgaaaaaatgctcatcatcactggtcatcagagaaatgcaaatcaaaaccacaatgagataccatctcacaccagttagaatggcgatcattaaaaagtcaggaaacaacagatgctggagaggatgtggagaaataggaacgcttttacactgttggtgggagtgtaaactagttcaaccattgtggaagacagtgtggcgattcctcaaggatctagaactagaaataccatttgacccagcmatcccattactgggtatataccca…
L1.L1PA7_GA(RepBase14.02)_SN(Homo_sapiens)	901	ctaatatccagaatctacaaggaacttaaacaaatttacaagaaaaaaacaaacaaccccatcaaaaagtgggcgaaggatatgaacagacacttctcaaaagaagacatttatgcggccaacaaacatatgaaaaaaagctcatcatcactggtcattagagaaatgcaaatcaaaaccacaatgagataccatctcacgccagttagaatggcgatcattaaaaagtcaggaaacaacagatgctggagaggatgtggagaaataggaacgcttttacactgttggtgggagtgtaaattagttcaaccattgtggaagacagtgtggcgattcctcaaggatctagaaccagaaataccatttgacccagcaatcccattactgggtatataccca…
L1.L1PA14_5_GA(RepBase14.02)_SN(Homo_sapiens)	1772	agggctagtgaacactgaccctgcaggccgatcatctgagaaaccatgtcgggatccatcaaggcagcanggggacacagagagcagagaggagtgaagctgggcaccagcctgtctgggctcagyrcrgagccaggagaacctctccaacacnggaaagggtgagtgagtgagagccccctgggggattcacrctctccacagggacctgtgcaagactgggaatgggagaatccccctggcccccccacaccccccactgtgcttctagactgaggcagagagccacctggacattttgcaggggcaactctcgagtccaaggggacctctacaagccttgggccccagagcagaccagcaccagtgccatagccccartagaggccacagttntgg…
L1.L1PA12_GA(RepBase14.02)_SN(Homo_sapiens)	915	ctaatatccagcatctataaggaacttaaacaaatttacaagaaaaaaacaaacaaccccattaaaaagtgggcaaaggacatgaacagacacttctcaaaagaagacatacatgtggccaacaakcatatgaaaaaaagctcaacatcactgatcattagagaaatgcaaatcaaaaccacaatgagataccatctcacaccagtcagaatggctattattaaaaagtcaaaaaataacagatgctggcgaggttgtggagaaaaaggaatgcttwtacactgttggtgggagtgtaaattagttcaaccattgtggaagacagtgtggcgattcctcaaagacctaaagacagaaataccattcgacccagcaatcccattactgggtatataccca…
L1.L1PA10_GA(RepBase14.02)_SN(Homo_sapiens)	915	ctaatatccagaatctacaaggaacttaaacaaatttacaagaaaaaaacaaacaaccccattaaaatgtgggcaaaggacatgaacagacacttctcaaaagaagacattcatgcggccaacaaacatacgaaaaaaagctcaacatcactgatcattagagaaatgcaaatcaaaaccacaatgagataccatctcacgccagtcagaatggcnattattaaaaagtcaagaaacaacagatgctggcgaggttgtggagaaataggaacgcttttacactgttggtgggaatgtaaattagttcaaccattgtggaagacagtgtggcgattcctcaaagatctagaaccagaaataccatttgacccagcaatcccattactgggtatataccca…
L1.L1PA7_5_GA(RepBase14.02)_SN(Homo_sapiens)	1727	ggtggctggcaagatggccgaataggaacagctctggtctgcagctcccagcgagatcaacgcagaaggcaggtgatttctbcatttccaactgaggtacccggctcatctcattgggactggttagacagtgggtgcagcccacggagggcgagcagaagcagggtggggcgtcgcctcacccgggaagcgcaaggggtcagggaactccctcccctagccaagggaagccgtgagggactgtgccacgaggaacgrtgcattccggcccagatactatgcttttcccatggtcttcgcaacccacagaccaggagattccctcgggtgcctacaccaccagggccctgggtttcaagcacaaaactgggcagccgtttgggcagacaccgagctagc…
L1.L1PA14_GA(RepBase14.02)_SN(Homo_sapiens)	908	ctaatatccagcatctataaggaacttaaacaaatttacaagagaaaaacaaacaaccccattaaaaagtgggcaaaggacatgaacagacacttctcaaaagaagacatacatgcggccaacaagcatatgaaaaaaagctcaacatcactgatcattagagaaatgcaaatcaaaaccacaatgagataccatctcacaccagtcagaatggctattattaaaaagtcaaaaaataacagatgctggcgaggttgcggagaaaagggaacacttatacactgttggtgggagtgtaaattagttcaaccattgtggaaagcagtatggcgattcctcaaagagctaaaagcagaactaccattcgacccagcaatcccattactgggtatataccca…
SVA.SVA_GA(RepBase14.02)_SN(Homo_sapiens)	1640	ctccctctccctcaccctctccccatggtctccctctccctctctttccacggtctccctctgatgccgagccgaagctggacggtactgctgccatctcggctcactgcaacctccctgcctgattctcctgcctcagcttgccgagtgcctgcgattgcaggcgcgcgccgccacgcctgactggttttcgtattttgttagtggagacggggtttcgctgtgttggccgggctggtctccagctcctaaccgcgagtgatccaccagcctcggcctcccgaggtgctgggattgcagacggagtctcgttcactcagtgctcaatgatgcccaggctggagtgcagtggcgtgatctcggctcgctacaacctccacctcccagcagcctgccttg…
L1.L1PA12_5_GA(RepBase14.02)_SN(Homo_sapiens)	3072	ggaggtggccaagatggccgactagaagcagctagtgtgtgtggctctcacggagaggaacggaaggggcgagtaaatacagcaccttcaactgaaacatccaggtactcgcattgggactaatcaaggaaacaactcgacccacggagaatggagaaaagcaaggcaggacgacggcccacccgggagcgacacggagccaggggaacctcccctgcccagggaagcggtgagtgaatgtgcgaccccgggaaaccacgcttctcccatggatctttgcaaccctcgggtcaggagatcccctcgtgaacccactccaccagggccttcagtctgacacacagagctacgtggagtctcggcagagcagccgctcaggcacgcgcggagacccnggag…
L1.L1PA15_GA(RepBase14.02)_SN(Homo_sapiens)	912	ctaatatccagaatctataaggaacttaaacaaattaacaagcaaaaaacaaacaaccccattaaaaagtgggcaaaggacatgaacagacacttctcaaaagaagacatacacgtggccaacaagcatatgaaaaaatgctcaacatcactaatcattagagaaatgcaaatcaaaaccacaatgagataccatctcacaccagtcagaatggctattattaaaaagtcaaaaaataacagatgctggcgaggttgcggagaaaagggaacgcttatacactgctggtgggaatgtaaattagttcagccattgtggaaagcagtttggcgatttctcaaagaacttaaaacagaactaccattcgacccagcaatcccattattgggtatataccca…
L1.L1PA4_GA(RepBase14.02)_SN(Homo_sapiens)	902	ctaatatccagaatctacaatgaactcaaacaaatttacaagaaaaaaacaaacaaccccatcaaaaagtgggcgaaggatatgaacagacacttctcaaaagaagacatttatgcagccaaaagacacatgaaaaaatgctcatcatcactggccatcagagaaatgcaaatcaaaaccacaatgagataccatctcacaccagttagaatggcgatcattaaaaagtcaggaaacaacaggtgctggagaggatgtggagaaataggaacacttttacactgttggtgggactgtaaactagttcaaccattgtggaagtcagtgtggcgattcctcagggatctagaactagaaataccatttgacccagccatcccattactgggtatataccca…
L1.L1_GA(RepBase14.02)_SN(Homo_sapiens)	5403	gggggaggagccaagatggccgaataggaacagctccggtctacagctcccagcgtgagcgacgcagaagacgggtgatttctgcatttccaactgaggtaccaggttcatctcactggggagtgccagacagtgggcgcaggacagtgggtgcagcgcaccgtgcgtgagccgaagcagggcgaggcatcgcctcacccgggaagcgcaaggggtcagggaattccctttcctagtcaaagaaaggggtgacagacggcacctggaaaatcgggtcactcccgccctaatactgcgcttttccgacgggcttaaaaaacggcgcaccaggagattatatcccgcacctggctcggagggtcctacgcccacggagtctcgctgattgctagcacagca…
